# Supplementary material for: Comparison of the transcriptomic "stress response" evoked by antimycin A and oxygen deprivation in saccharomyces cerevisiae
Source: BMC Genomics. 2008 Dec 23;9:627. doi: 10.1186/1471-2164-9-627 (PMC2637875; doi:10.1186/1471-2164-9-627)
Supplement: Additional file 1 — Transcription-factor consensus binding sequences (TFMs). The table lists the 2,892 transcription-factor consensus binding sequences (TFMs) compiled from both experimental and comparative phylogenic studies that were used for calculating the feature configuration statistic (FCS). [file 1471-2164-9-627-S1.xls]

## Sheet: Table Description
This excel workbook contains three worksheets of sequence data. This first sheet (Table Description) describes the format of the data and provides the complete citation for the author and date listed in the other two worksheets. The second worksheet (5' TFM list) provides a list of the 2892 transcription-factor consensus binding sequences (TFMs) compiled from both experimental and comparative phy…
Column	Header	Description
A	TFM Sequence Name	Red lettering indicates TFMs with a single sequence. Black lettering indicates TFMs with multiple sequences that were concatenated for promoter searches and MCS calculations. Nucleotide sequences are provided in column C.
B	Reference
	{Bernstein, 2000}	Bernstein, B. E., J. K. Tong, and S. L. Schreiber. 2000. Genomewide studies of histone deacetylase function in yeast. Proc.Natl.Acad.Sci.U.S.A 97:13708-13713.
	{Blinder, 1996}	Blinder, D., P. W. Coschigano, and B. Magasanik. 1996. Interaction of the GATA factor Gln3p with the nitrogen regulator Ure2p in Saccharomyces cerevisiae. J.Bacteriol. 178:4734-4736.
	{Boorstein, 1990}	Boorstein, W. R. and E. A. Craig. 1990. Regulation of a yeast HSP70 gene by a cAMP responsive transcriptional control element. EMBO J. 9:2543-2553.
	{Buchman, 1988}	Buchman, A. R., W. J. Kimmerly, J. Rine, and R. D. Kornberg. 1988. Two DNA-binding factors recognize specific sequences at silencers, upstream activating sequences, autonomously replicating sequences, and telomeres in Saccharomyces cerevisiae. Mol.Cell Biol. 8:210-225.
	{Choi, 1996}	Choi, J. Y., J. Stukey, S. Y. Hwang, and C. E. Martin. 1996. Regulatory elements that control transcription activation and unsaturated fatty acid-mediated repression of the Saccharomyces cerevisiae OLE1 gene. J.Biol.Chem. 271:3581-3589.
	{Cliften, 2003}	Cliften, P., P. Sudarsanam, A. Desikan, L. Fulton, B. Fulton, J. Majors, R. Waterston, B. A. Cohen, and M. Johnston. 2003. Finding Functional Features in Saccharomyces Genomes by Phylogenetic Footprinting. Science 301:71-76.
	{Cohen, 2001}	Cohen, B. D., O. Sertil, N. E. Abramova, K. J. Davies, and C. V. Lowry. 2001. Induction and repression of DAN1 and the family of anaerobic mannoprotein genes in Saccharomyces cerevisiae occurs through a complex array of regulatory sites. Nucleic Acids Res. 29:799-808.
	{Cyert, 2003}	Cyert, M. S. 2003. Calcineurin signaling in Saccharomyces cerevisiae: how yeast go crazy in response to stress. Biochem.Biophys.Res.Commun. 311:1143-1150.
	{de Winde, 1992}	de Winde, J. H. and L. A. Grivell. 1992. Global regulation of mitochondrial biogenesis in Saccharomyces cerevisiae: ABF1 and CPF1 play opposite roles in regulating expression of the QCR8 gene, which encodes subunit VIII of the mitochondrial ubiquinol-cytochrome c oxidoreductase. Mol.Cell Biol. 12:2872-2883.
	{Deckert, 1998}	Deckert, J., A. M. Torres, S. M. Hwang, A. J. Kastaniotis, and R. S. Zitomer. 1998. The anatomy of a hypoxic operator in Saccharomyces cerevisiae. Genetics 150:1429-1441.
	{DeRisi, 1997}	DeRisi, J. L., V. R. Iyer, and P. O. Brown. 1997. Exploring the metabolic and genetic control of gene expression on a genomic scale. Science 278:680-686.
	{Dohrmann, 1992}	Dohrmann, P. R., G. Butler, K. Tamai, S. Dorland, J. R. Greene, D. J. Thiele, and D. J. Stillman. 1992. Parallel pathways of gene regulation: homologous regulators SWI5 and ACE2 differentially control transcription of HO and chitinase. Genes Dev. 6:93-104.
	{Dolan, 1989}	Dolan, J. W., C. Kirkman, and S. Fields. 1989. The yeast STE12 protein binds to the DNA sequence mediating pheromone induction. Proc.Natl.Acad.Sci.U.S.A 86:5703-5707.
	{Gasch, 2004}	Gasch, A. P., A. M. Moses, D. Y. Chiang, H. B. Fraser, M. Berardini, and M. B. Eisen. 2004. Conservation and evolution of cis-regulatory systems in ascomycete fungi. PLoS.Biol. 2:e398.
	{Gerber, 2004}	Gerber, A. P., D. Herschlag, and P. O. Brown. 2004. Extensive association of functionally and cytotopically related mRNAs with Puf family RNA-binding proteins in yeast. PLoS.Biol. 2:E79.
	{Grishin, 1998}	Grishin, A. V., M. Rothenberg, M. A. Downs, and K. J. Blumer. 1998. Mot3, a Zn finger transcription factor that modulates gene expression and attenuates mating pheromone signaling in Saccharomyces cerevisiae. Genetics 149:879-892.
	{Harbison, 2004}	Harbison, C. T., D. B. Gordon, T. I. Lee, N. J. Rinaldi, K. D. Macisaac, T. W. Danford, N. M. Hannett, J. B. Tagne, D. B. Reynolds, J. Yoo, E. G. Jennings, J. Zeitlinger, D. K. Pokholok, M. Kellis, P. A. Rolfe, K. T. Takusagawa, E. S. Lander, D. K. Gifford, E. Fraenkel, and R. A. Young. 2004. Transcriptional regulatory code of a eukaryotic genome. Nature 431:99-104.
	{Horak, 2002}	Horak, C. E., N. M. Luscombe, J. Qian, P. Bertone, S. Piccirrillo, M. Gerstein, and M. Snyder. 2002. Complex transcriptional circuitry at the G1/S transition in Saccharomyces cerevisiae. Genes Dev. 16:3017-3033.
	{Huie, 1992}	Huie, M. A., E. W. Scott, C. M. Drazinic, M. C. Lopez, I. K. Hornstra, T. P. Yang, and H. V. Baker. 1992. Characterization of the DNA-binding activity of GCR1: in vivo evidence for two GCR1-binding sites in the upstream activating sequence of TPI of Saccharomyces cerevisiae. Mol.Cell Biol. 12:2690-2700.
	{Idicula, 2002}	Idicula, A. M., G. L. Blatch, T. G. Cooper, and R. A. Dorrington. 2002. Binding and activation by the zinc cluster transcription factors of Saccharomyces cerevisiae. Redefining the UASGABA and its interaction with Uga3p. J.Biol.Chem. 277:45977-45983.
	{Idrissi, 1999}	Idrissi, F. Z. and B. Pina. 1999. Functional divergence between the half-sites of the DNA-binding sequence for the yeast transcriptional regulator Rap1p. Biochem.J. 341:477-482.
	{Iyer, 2001}	Iyer, V. R., C. E. Horak, C. S. Scafe, D. Botstein, M. Snyder, and P. O. Brown. 2001. Genomic binding sites of the yeast cell-cycle transcription factors SBF and MBF. Nature 409:533-538.
	{Jacobs Anderson, 2000}	Jacobs Anderson, J. S. and R. Parker. 2000. Computational identification of cis-acting elements affecting post-transcriptional control of gene expression in Saccharomyces cerevisiae. Nucleic Acids Res. 28:1604-1617.
	{Jamison McDaniels, 1999}	Jamison McDaniels, C. P., L. T. Jensen, C. Srinivasan, D. R. Winge, and T. D. Tullius. 1999. The yeast transcription factor Mac1 binds to DNA in a modular fashion. J.Biol.Chem. 274:26962-26967.
	{Jang, 1999}	Jang, Y. K., L. Wang, and G. B. Sancar. 1999. RPH1 and GIS1 are damage-responsive repressors of PHR1. Mol.Cell Biol. 19:7630-7638.
	{Kellis, 2003}	Kellis, M., N. Patterson, M. Endrizzi, B. Birren, and E. S. Lander. 2003. Sequencing and comparison of yeast species to identify genes and regulatory elements. Nature 423:241-254.
	{Kent, 2004}	Kent, N. A., S. M. Eibert, and J. Mellor. 2004. Cbf1p is required for chromatin remodeling at promoter-proximal CACGTG motifs in yeast. J.Biol.Chem. 279:27116-27123.
	{King, 1999}	King, D. A., L. Zhang, L. Guarente, and R. Marmorstein. 1999. Structure of a HAP1-DNA complex reveals dramatically asymmetric DNA binding by a homodimeric protein. Nat.Struct.Biol. 6:64-71.
	{Knapp, 1996}	Knapp, D., L. Bhoite, D. J. Stillman, and K. Nasmyth. 1996. The transcription factor Swi5 regulates expression of the cyclin kinase inhibitor p40SIC1. Mol.Cell Biol. 16:5701-5707.
	{Koerkamp, 2002}	Koerkamp, M. G., M. Rep, H. J. Bussemaker, G. P. Hardy, A. Mul, K. Piekarska, C. A. Szigyarto, J. M. De Mattos, and H. F. Tabak. 2002. Dissection of transient oxidative stress response in Saccharomyces cerevisiae by using DNA microarrays. Mol.Biol.Cell 13:2783-2794.
	{Laabs, 2003}	Laabs, T. L., D. D. Markwardt, M. G. Slattery, L. L. Newcomb, D. J. Stillman, and W. Heideman. 2003. ACE2 is required for daughter cell-specific G1 delay in Saccharomyces cerevisiae. Proc.Natl.Acad.Sci.U.S.A 100:10275-10280.
	{Labbe, 1997}	Labbe, S., Z. Zhu, and D. J. Thiele. 1997. Copper-specific transcriptional repression of yeast genes encoding critical components in the copper transport pathway. J.Biol.Chem. 272:15951-15958.
	{Lamb, 2001}	Lamb, T. M., W. Xu, A. Diamond, and A. P. Mitchell. 2001. Alkaline response genes of Saccharomyces cerevisiae and their relationship to the RIM101 pathway. J.Biol.Chem. 276:1850-1856.
	{Le Crom, 2002}	Le Crom, S., F. Devaux, P. Marc, X. Zhang, W. S. Moye-Rowley, and C. Jacq. 2002. New insights into the pleiotropic drug resistance network from genome-wide characterization of the YRR1 transcription factor regulation system. Mol.Cell Biol. 22:2642-2649.
	{Lee, 2002}	Lee, T. I., N. J. Rinaldi, F. Robert, D. T. Odom, Z. Bar-Joseph, G. K. Gerber, N. M. Hannett, C. T. Harbison, C. M. Thompson, I. Simon, J. Zeitlinger, E. G. Jennings, H. L. Murray, D. B. Gordon, B. Ren, J. J. Wyrick, J. B. Tagne, T. L. Volkert, E. Fraenkel, D. K. Gifford, and R. A. Young. 2002. Transcriptional regulatory networks in Saccharomyces cerevisiae. Science 298:799-804.
	{Lieb, 2001}	Lieb, J. D., X. Liu, D. Botstein, and P. O. Brown. 2001. Promoter-specific binding of Rap1 revealed by genome-wide maps of protein-DNA association. Nat.Genet. 28:327-334.
	{Liesen, 1996}	Liesen, T., C. P. Hollenberg, and J. J. Heinisch. 1996. ERA, a novel cis-acting element required for autoregulation and ethanol repression of PDC1 transcription in Saccharomyces cerevisiae. Mol.Microbiol. 21:621-632.
	{Lundin, 1994}	Lundin, M., J. O. Nehlin, and H. Ronne. 1994. Importance of a flanking AT-rich region in target site recognition by the GC box-binding zinc finger protein MIG1. Mol.Cell Biol. 14:1979-1985.
	{Lyons, 2004}	Lyons, T. J., N. Y. Villa, L. M. Regalla, B. R. Kupchak, A. Vagstad, and D. J. Eide. 2004. Metalloregulation of yeast membrane steroid receptor homologs. Proc.Natl.Acad.Sci.U.S.A 101:5506-5511.
	{Machado, 1997}	Machado, A. K., B. A. Morgan, and G. F. Merrill. 1997. Thioredoxin reductase-dependent inhibition of MCB cell cycle box activity in Saccharomyces cerevisiae. J Biol.Chem. 272:17045-17054.
	{Madhani, 1997}	Madhani, H. D. and G. R. Fink. 1997. Combinatorial control required for the specificity of yeast MAPK signaling. Science 275:1314-1317.
	{Mai, 1997}	Mai, B. and L. Breeden. 1997. Xbp1, a stress-induced transcriptional repressor of the Saccharomyces cerevisiae Swi4/Mbp1 family. Mol.Cell Biol. 17:6491-6501.
	{Mai, 2002}	Mai, B., S. Miles, and L. L. Breeden. 2002. Characterization of the ECB binding complex responsible for the M/G(1)-specific transcription of CLN3 and SWI4. Mol.Cell Biol. 22:430-441.
	{Martinez-Pastor, 1996}	Martinez-Pastor, M. T., G. Marchler, C. Schuller, A. Marchler-Bauer, H. Ruis, and F. Estruch. 1996. The Saccharomyces cerevisiae zinc finger proteins Msn2p and Msn4p are required for transcriptional induction through the stress response element (STRE). EMBO J. 15:2227-2235.
	{Matys, 2003}	Matys, V., E. Fricke, R. Geffers, E. Gossling, M. Haubrock, R. Hehl, K. Hornischer, D. Karas, A. E. Kel, O. V. Kel-Margoulis, D. U. Kloos, S. Land, B. Lewicki-Potapov, H. Michael, R. Munch, I. Reuter, S. Rotert, H. Saxel, M. Scheer, S. Thiele, and E. Wingender. 2003. TRANSFAC: transcriptional regulation, from patterns to profiles. Nucleic Acids Res. 31:374-378.
	{Maxon, 2001}	Maxon, M. E. and I. Herskowitz. 2001. Ash1p is a site-specific DNA-binding protein that actively represses transcription. Proc.Natl.Acad.Sci.U.S.A 98:1495-1500.
	{McIntosh, 1999}	McIntosh, P. B., I. A. Taylor, S. J. Smerdon, T. A. Frenkiel, and A. N. Lane. 1999. 1H, 15N and 13C assignments of the DNA binding domain of transcription factor Mbp1 from S. cerevisiae in both its free and the DNA bound forms, and 1H assignments of the free DNA. J.Biomol.NMR 13:397-398.
	{Mori, 1996}	Mori, K., T. Kawahara, H. Yoshida, H. Yanagi, and T. Yura. 1996. Signalling from endoplasmic reticulum to nucleus: transcription factor with a basic-leucine zipper motif is required for the unfolded protein-response pathway. Genes Cells 1:803-817.
	{O'Brien, 1995}	O'Brien, R. M., N. Halmi, P. E. Stromstedt, R. L. Printz, and D. K. Granner. 1995. Expression cloning of a zinc-finger cyclic AMP-response-element-binding protein. Biochem.J. 312:17-21.
	{Oshiro, 2003}	Oshiro, J., G. S. Han, W. M. Iwanyshyn, K. Conover, and G. M. Carman. 2003. Regulation of the yeast DPP1-encoded diacylglycerol pyrophosphate phosphatase by transcription factor Gis1p. J.Biol.Chem. 278:31495-31503.
	{Ozsarac, 1997}	Ozsarac, N., M. J. Straffon, H. E. Dalton, and I. W. Dawes. 1997. Regulation of gene expression during meiosis in Saccharomyces cerevisiae: SPR3 is controlled by both ABFI and a new sporulation control element. Mol.Cell Biol. 17:1152-1159.
	{Patil, 2004}	Patil, C. K., H. Li, and P. Walter. 2004. Gcn4p and novel upstream activating sequences regulate targets of the unfolded protein response. PLoS.Biol. 2:E246.
	{Pic, 2000}	Pic, A., F. L. Lim, S. J. Ross, E. A. Veal, A. L. Johnson, M. R. Sultan, A. G. West, L. H. Johnston, A. D. Sharrocks, and B. A. Morgan. 2000. The forkhead protein Fkh2 is a component of the yeast cell cycle transcription factor SFF. EMBO J. 19:3750-3761.
	{Pramila, 2002}	Pramila, T., S. Miles, D. GuhaThakurta, D. Jemiolo, and L. L. Breeden. 2002. Conserved homeodomain proteins interact with MADS box protein Mcm1 to restrict ECB-dependent transcription to the M/G1 phase of the cell cycle. Genes Dev. 16:3034-3045.
	{Pritsker, 2004}	Pritsker, M., Y. C. Liu, M. A. Beer, and S. Tavazoie. 2004. Whole-genome discovery of transcription factor binding sites by network-level conservation. Genome Res. 14:99-108.
	{Proft, 2005}	Proft, M., F. D. Gibbons, M. Copeland, F. P. Roth, and K. Struhl. 2005. Genomewide Identification of Sko1 Target Promoters Reveals a Regulatory Network That Operates in Response to Osmotic Stress in Saccharomyces cerevisiae. Eukaryot.Cell 4:1343-1352.
	{Puig, 2005}	Puig, S., E. Askeland, and D. J. Thiele. 2005. Coordinated remodeling of cellular metabolism during iron deficiency through targeted mRNA degradation. Cell 120:99-110.
	{Roth, 2004}	Roth, S., J. Kumme, and H. J. Schuller. 2004. Transcriptional activators Cat8 and Sip4 discriminate between sequence variants of the carbon source-responsive promoter element in the yeast Saccharomyces cerevisiae. Curr.Genet. 45:121-128.
	{Rutherford, 2001}	Rutherford, J. C., S. Jaron, E. Ray, P. O. Brown, and D. R. Winge. 2001. A second iron-regulatory system in yeast independent of Aft1p. Proc.Natl.Acad.Sci.U.S.A 98:14322-14327.
	{Sato, 1999}	Sato, T., M. C. Lopez, S. Sugioka, Y. Jigami, H. V. Baker, and H. Uemura. 1999. The E-box DNA binding protein Sgc1p suppresses the gcr2 mutation, which is involved in transcriptional activation of glycolytic genes in Saccharomyces cerevisiae. FEBS Lett. 463:307-311.
	{Shakoury-Elizeh, 2004}	Shakoury-Elizeh, M., J. Tiedeman, J. Rashford, T. Ferea, J. Demeter, E. Garcia, R. Rolfes, P. O. Brown, D. Botstein, and C. C. Philpott. 2004. Transcriptional remodeling in response to iron deprivation in Saccharomyces cerevisiae. Mol.Biol.Cell 15:1233-1243.
	{Spellman, 1998}	Spellman, P. T., G. Sherlock, M. Q. Zhang, V. R. Iyer, K. Anders, M. B. Eisen, P. O. Brown, D. Botstein, and B. Futcher. 1998. Comprehensive identification of cell cycle-regulated genes of the yeast Saccharomyces cerevisiae by microarray hybridization. Mol.Biol.Cell 9:3273-3297.
	{Svetlov, 1995}	Svetlov, V. V. and T. G. Cooper. 1995. Review: compilation and characteristics of dedicated transcription factors in Saccharomyces cerevisiae. Yeast 11:1439-1484.
	{Taba, 1991}	Taba, M. R., I. Muroff, D. Lydall, G. Tebb, and K. Nasmyth. 1991. Changes in a SWI4,6-DNA-binding complex occur at the time of HO gene activation in yeast. Genes Dev. 5:2000-2013.
	{van Dyk, 2003}	van Dyk, D., G. Hansson, I. S. Pretorius, and F. F. Bauer. 2003. Cellular differentiation in response to nutrient availability: The repressor of meiosis, Rme1p, positively regulates invasive growth in Saccharomyces cerevisiae. Genetics 165:1045-1058.
	{van Vuuren, 1991}	van Vuuren, H. J., J. R. Daugherty, R. Rai, and T. G. Cooper. 1991. Upstream induction sequence, the cis-acting element required for response to the allantoin pathway inducer and enhancement of operation of the nitrogen-regulated upstream activation sequence in Saccharomyces cerevisiae. J.Bacteriol. 173:7186-7195.
	{Vasconcelles, 2001}	Vasconcelles, M. J., Y. Jiang, K. McDaid, L. Gilooly, S. Wretzel, D. L. Porter, C. E. Martin, and M. A. Goldberg. 2001. Identification and characterization of a low oxygen response element involved in the hypoxic induction of a family of Saccharomyces cerevisiae genes. Implications for the conservation of oxygen sensing in eukaryotes. J.Biol.Chem. 276:14374-14384.
	{Vik, 2001}	Vik, A. and J. Rine. 2001. Upc2p and Ecm22p, dual regulators of sterol biosynthesis in Saccharomyces cerevisiae. Mol.Cell Biol. 21:6395-6405.
	{Vuidepot, 1997}	Vuidepot, A. L., F. Bontems, M. Gervais, B. Guiard, E. Shechter, and J. Y. Lallemand. 1997. NMR analysis of CYP1(HAP1) DNA binding domain-CYC1 upstream activation sequence interactions: recognition of a CGG trinucleotide and of an additional thymine 5 bp downstream by the zinc cluster and the N- terminal extremity of the protein. Nucleic Acids Res. 25:3042-3050.
	{Wang, 2004}	Wang, T. and G. D. Stormo. 2005. Identifying the conserved network of cis-regulatory sites of a eukaryotic genome. Proc.Natl.Acad.Sci.U.S.A.
	{Wang, 2005}	Wang, Y., M. Pierce, L. Schneper, C. G. Guldal, X. Zhang, S. Tavazoie, and J. R. Broach. 2004. Ras and gpa2 mediate one branch of a redundant glucose signaling pathway in yeast. PLoS.Biol. 2:E128.
	{Winter, 1989}	Winter, E. and A. Varshavsky. 1989. A DNA binding protein that recognizes oligo(dA).oligo(dT) tracts. EMBO J 8:1867-1877.
	{Wysocki, 2004}	Wysocki, R., P. K. Fortier, E. Maciaszczyk, M. Thorsen, A. Leduc, A. Odhagen, G. Owsianik, S. Ulaszewski, D. Ramotar, and M. J. Tamas. 2004. Transcriptional activation of metalloid tolerance genes in Saccharomyces cerevisiae requires the AP-1-like proteins Yap1p and Yap8p. Mol.Biol.Cell 15:2049-2060.
	{Xing, 2005}	Xing, B. and M. J. van der Laan. 2005. A statistical method for constructing transcriptional regulatory networks using gene expression and sequence data. J.Comput.Biol. 12:229-246.
	{Zaim, 2005}	Zaim, J., E. Speina, and A. M. Kierzek. 2005. Identification of new genes regulated by the Crt1 transcription factor, an effector of the DNA damage checkpoint pathway in Saccharomyces cerevisiae. J.Biol.Chem. 280:28-37.
	{Zhao, 1998}	Zhao, H., E. Butler, J. Rodgers, T. Spizzo, S. Duesterhoeft, and D. Eide. 1998. Regulation of zinc homeostasis in yeast by binding of the ZAP1 transcriptional activator to zinc-responsive promoter elements. J.Biol.Chem. 273:28713-28720.
	{Zhu, 1999}	Zhu, J. and M. Q. Zhang. 1999. SCPD: a promoter database of the yeast Saccharomyces cerevisiae. Bioinformatics. 15:607-611.
C	Position	Upstream = 5'; Downstream = 3'
D	Sequence	TFM nucleotide sequences. For concatenated listings, individual sequences are separated by "|".

## Sheet: 5' TFM list
TFM Sequence Name	Reference	Position	Sequence
A1	{Svetlov, 1995}	Upstream	TGATGTARWT
ABF1	{Wang, 2005}{de Winde, 1992}{Grishin, 1998}{Harbison, 2004}{Kellis, 2003}{Lee, 2002}{Svetlov, 1995}{Xing, 2005}{Zhu, 1999}	Upstream	aTCACtntaYACG|RTCRYNNNNNACG|TCRNNNNNNACG|RTCRYKNNNNACGR|TYCGTNNRNARTGAYA|RTCAYTNNNNACG|RTCRNNNNNNACGNR|RTCAYTNNNNACGW|NCGTNNNNARTGAT|RAAAAATTTT
ABF1/TAF	{Wang, 2005}	Upstream	aTCACtntaYACG
ABF1-1	{Kellis, 2003}{Svetlov, 1995}	Upstream	RTCRYNNNNNACG
ABF1-2	{Zhu, 1999}{Xing, 2005}	Upstream	TCRNNNNNNACG
ABF1-3	{Kellis, 2003}	Upstream	RTCRYKNNNNACGR
ABF1-4	{Lee, 2002}	Upstream	TYCGTNNRNARTGAYA
ABF1-5	{Harbison, 2004}	Upstream	RTCAYTNNNNACG
ABF1-6	{de Winde, 1992}	Upstream	RTCRNNNNNNACGNR
ABF1-7	{Harbison, 2004}	Upstream	RTCAYTNNNNACGW
ABF1-8	{Grishin, 1998}	Upstream	NCGTNNNNARTGAT
ABF1-9	{Grishin, 1998}	Upstream	RAAAAATTTT
ACE2	{Zhu, 1999}{Wang, 2005}{Dohrmann, 1992}{Grishin, 1998}{Harbison, 2004}{Knapp, 1996}{Lee, 2002}{Xing, 2005}	Upstream	GCTGGT|AATACAGCC|RRRAARARAANANRARAA|GTGTGTGTGTGTGTG|TGCTGGT|GTGTGTGNGTG|GGNGRRNGGNKGNG|GGNNGGKGNGNGS|GGNNRNRNGRRRNRG|RARCCAGCAA
ACE2/SWI5-1	{Zhu, 1999}{Dohrmann, 1992}{Knapp, 1996}{Harbison, 2004}{Xing, 2005}	Upstream	GCTGGT
ACE2/SWI5-2	{Wang, 2005}	Upstream	AATACAGCC
ACE2-1	{Lee, 2002}	Upstream	RRRAARARAANANRARAA
ACE2-2	{Lee, 2002}	Upstream	GTGTGTGTGTGTGTG
ACE2-3	{Harbison, 2004}	Upstream	TGCTGGT
ACE2-4	{Grishin, 1998}	Upstream	GTGTGTGNGTG
ACE2-5	{Grishin, 1998}	Upstream	GGNGRRNGGNKGNG
ACE2-6	{Grishin, 1998}	Upstream	GGNNGGKGNGNGS
ACE2-7	{Grishin, 1998}	Upstream	GGNNRNRNGRRRNRG
ACE2-8	{Grishin, 1998}	Upstream	RARCCAGCAA
ADR1	{Kellis, 2003}{Gasch, 2004}{Harbison, 2004}{Lee, 2002}{Wang, 2005}{Xing, 2005}{Zhu, 1999}	Upstream	GGGGYGA|ANAGNGAGAGAGNGGCAG|YTSTYSTTNTTGYTWTT|GGAGA|GRGG|GGRGK
ADR1/MIG1	{Wang, 2005}	Upstream	GGGGYGA
ADR1-1	{Lee, 2002}	Upstream	ANAGNGAGAGAGNGGCAG
ADR1-2	{Lee, 2002}	Upstream	YTSTYSTTNTTGYTWTT
ADR1-3	{Kellis, 2003}{Zhu, 1999}{Xing, 2005}	Upstream	GGAGA
ADR1-4	{Gasch, 2004}	Upstream	GRGG
ADR1-5	{Harbison, 2004}	Upstream	GGRGK
AFT1	{Kellis, 2003}{Lyons, 2004}{Rutherford, 2001}{Shakoury-Elizeh, 2004}	Upstream	YRCACCCR|RVACCCTD|YRCACCC|TGCACCCA
AFT1/AFT2-1	{Kellis, 2003}{Rutherford, 2001}	Upstream	YRCACCCR
AFT1-2	{Kellis, 2003}	Upstream	RVACCCTD
AFT1-3	{Shakoury-Elizeh, 2004}	Upstream	YRCACCC
AFT1-4	{Lyons, 2004}	Upstream	TGCACCCA
AFT2	{Harbison, 2004}{Wang, 2005}	Upstream	RCACCC|AAAGTGCACCCATT|TGGGTGT
AFT2-1	{Harbison, 2004}	Upstream	RCACCC
AFT2-2	{Harbison, 2004}	Upstream	AAAGTGCACCCATT
AFT2-3	{Wang, 2005}	Upstream	TGGGTGT
ALPHA1	{Mai, 2002}{Svetlov, 1995}	Upstream	TCAATGNCAG|TCAATGAM
ALPHA1/ALPHA2	{Svetlov, 1995}	Upstream	TCAATGNCAG
ALPHA1-1	{Mai, 2002}	Upstream	TCAATGAM
ALPHA2	{Zhu, 1999}{Mai, 2002}{Xing, 2005}	Upstream	TGTAA|CRTGTWWWW
ALPHA2-1	{Mai, 2002}	Upstream	TGTAA
ALPHA2-2	{Zhu, 1999}{Xing, 2005}	Upstream	CRTGTWWWW
AR-2	{Cohen, 2001}	Upstream	AAAAATTGTTGA
ARG80	{Lee, 2002}	Upstream	TNNCCWNTTTKTTTC
ARG81	{Grishin, 1998}{Lee, 2002}	Upstream	AAAAARARAAAARMA|GSGAYARMGGAMAAAAA|ANGGNAANNRNNNGCGA
ARG81-1	{Lee, 2002}	Upstream	AAAAARARAAAARMA
ARG81-2	{Lee, 2002}	Upstream	GSGAYARMGGAMAAAAA
ARG81-3	{Grishin, 1998}	Upstream	ANGGNAANNRNNNGCGA
ARO80	{Gasch, 2004}{Lee, 2002}	Upstream	CGGNNNNNNNCCG|YKYTYTTYTTNNNNKY|TRCCGAGRYWNSSSGCGS
ARO80-1	{Gasch, 2004}	Upstream	CGGNNNNNNNCCG
ARO80-2	{Lee, 2002}	Upstream	YKYTYTTYTTNNNNKY
ARO80-3	{Lee, 2002}	Upstream	TRCCGAGRYWNSSSGCGS
ARR1	{Harbison, 2004}{Wang, 2005}{Wysocki, 2004}	Upstream	TTACTAA|TGATTAGTAAT|TTAATAA
ARR1/CAD1/CIN5/YAP1/YAP3/YAP5/YAP6/YAP7	{Harbison, 2004}	Upstream	TTACTAA
ARR1/YAP3/YAP5/YAP6/YAP7	{Wang, 2005}	Upstream	TGATTAGTAAT
ARR1-2	{Wysocki, 2004}	Upstream	TTAATAA
ASH1	{Wang, 2005}{Gasch, 2004}{Grishin, 1998}{Harbison, 2004}{Lee, 2002}{Maxon, 2001}	Upstream	ATGACTC|CGTCCGGCGC|WWYTGAT|YTGACT|GCAGGASSNG|YTGAT
ASH1/BAS1/GCN4	{Wang, 2005}	Upstream	ATGACTC
ASH1-1	{Lee, 2002}	Upstream	CGTCCGGCGC
ASH1-2	{Gasch, 2004}	Upstream	WWYTGAT
ASH1-3	{Harbison, 2004}	Upstream	YTGACT
ASH1-4	{Grishin, 1998}	Upstream	GCAGGASSNG
ASH1-5	{Maxon, 2001}	Upstream	YTGAT
AZF1	{Harbison, 2004}{Lee, 2002}{Wang, 2005}	Upstream	GAAAAAGMAAAAAAA|YWTTKCKKTYYCKGYKKY|TTTTTCTT|aGAAAAAGAAA
AZF1-1	{Lee, 2002}	Upstream	GAAAAAGMAAAAAAA
AZF1-2	{Harbison, 2004}	Upstream	YWTTKCKKTYYCKGYKKY
AZF1-3	{Harbison, 2004}	Upstream	TTTTTCTT
AZF1-5	{Wang, 2005}	Upstream	aGAAAAAGAAA
BAS1	{Kellis, 2003}{Grishin, 1998}{Harbison, 2004}{Kellis, 2003}{Lee, 2002}{Svetlov, 1995}	Upstream	ATGACTCWT|TTTTYYTTYTTKYNTYNT|CSNCCAATGKNNCS|RNMRGAGTCA|TCCGGTA|TGACTC
BAS1/GCN4	{Kellis, 2003}	Upstream	ATGACTCWT
BAS1-1	{Lee, 2002}	Upstream	TTTTYYTTYTTKYNTYNT
BAS1-2	{Lee, 2002}	Upstream	CSNCCAATGKNNCS
BAS1-3	{Grishin, 1998}	Upstream	RNMRGAGTCA
BAS1-4	{Svetlov, 1995}	Upstream	TCCGGTA
BAS1-5	{Kellis, 2003}{Harbison, 2004}	Upstream	TGACTC
BAS2	{Zhu, 1999}{Xing, 2005}	Upstream	TAANTAA|TAATRA
BAS2-1	{Zhu, 1999}{Xing, 2005}	Upstream	TAANTAA
BAS2-2	{Zhu, 1999}{Xing, 2005}	Upstream	TAATRA
C1	{Cliften, 2003}	Upstream	TCCCTT
C10	{Cliften, 2003}	Upstream	GCGATGC
C11	{Cliften, 2003}	Upstream	CAAGGG
C12	{Cliften, 2003}	Upstream	ACTGAA
C13	{Cliften, 2003}	Upstream	CGATGCCC
C14	{Cliften, 2003}	Upstream	TGTTCT
C15	{Cliften, 2003}	Upstream	CAAACAAA
C17	{Cliften, 2003}	Upstream	AACTTTTC
C18	{Cliften, 2003}	Upstream	ATGCGATG
C19	{Cliften, 2003}	Upstream	AAACAAGA
C2	{Cliften, 2003}	Upstream	TTCCAGAA
C21	{Cliften, 2003}	Upstream	AAAGTA
C22	{Cliften, 2003}	Upstream	TCCGTA
C23	{Cliften, 2003}	Upstream	TTTCTAGA
C24	{Cliften, 2003}	Upstream	ACATTC
C25	{Cliften, 2003}	Upstream	ATACCT
C26	{Cliften, 2003}	Upstream	CCCTTAAA
C27	{Cliften, 2003}	Upstream	AACGCCAA
C28	{Cliften, 2003}	Upstream	TTGCCACT
C29	{Cliften, 2003}	Upstream	TAAACAAT
C3	{Cliften, 2003}	Upstream	CAACTTT
C30	{Cliften, 2003}	Upstream	AAAGAT
C31	{Cliften, 2003}	Upstream	TATTAG
C32	{Cliften, 2003}	Upstream	CACCAC
C33	{Cliften, 2003}	Upstream	TTTTTTGT
C34	{Cliften, 2003}	Upstream	ACAAAAAC
C35	{Cliften, 2003}	Upstream	GTTGTTTT
C36	{Cliften, 2003}	Upstream	ATCAAA
C37	{Cliften, 2003}	Upstream	CGACAC
C38	{Cliften, 2003}	Upstream	TATGTATA
C39	{Cliften, 2003}	Upstream	GCTACC
C4	{Cliften, 2003}	Upstream	ACGGAT
C40	{Cliften, 2003}	Upstream	AATGTA
C41	{Cliften, 2003}	Upstream	AAAAGTA
C43	{Cliften, 2003}	Upstream	ATACAT
C44	{Cliften, 2003}	Upstream	TTTTCAT
C45	{Cliften, 2003}	Upstream	AGTGAA
C46	{Cliften, 2003}	Upstream	CTGAAAA
C47	{Cliften, 2003}	Upstream	TCAAAAT
C49	{Cliften, 2003}	Upstream	TAGAAA
C5	{Cliften, 2003}	Upstream	GATTGA
C50	{Cliften, 2003}	Upstream	TTCTTTC
C51	{Cliften, 2003}	Upstream	ACAAAA
C52	{Cliften, 2003}	Upstream	CCCTTTT
C53	{Kellis, 2003}	Upstream	ACAGCCGCRY
C54	{Kellis, 2003}	Upstream	CCGANNNTCGG
C55	{Kellis, 2003}	Upstream	CGCGNNNNNGGGS
C56	{Kellis, 2003}	Upstream	YCCCTTAAA
C57	{Kellis, 2003}	Upstream	TCAGCC
C58	{Kellis, 2003}	Upstream	CGGNNNNNCGG
C6	{Cliften, 2003}	Upstream	CAGAAC
C7	{Cliften, 2003}	Upstream	TAATAG
C8	{Cliften, 2003}	Upstream	TTTCAGA
CAD1	{Wang, 2005}{Grishin, 1998}{Harbison, 2004}{Lee, 2002}	Upstream	TGCTGACTAAgGA|CATKYTTTTTTKYTY|GCTNACTAAT|MTTASTMAKC|TTWGTMAGCN
CAD1/YAP1	{Wang, 2005}	Upstream	TGCTGACTAAgGA
CAD1-1	{Lee, 2002}	Upstream	CATKYTTTTTTKYTY
CAD1-2	{Lee, 2002}	Upstream	GCTNACTAAT
CAD1-3	{Harbison, 2004}	Upstream	MTTASTMAKC
CAD1-4	{Grishin, 1998}	Upstream	TTWGTMAGCN
CAT8	{Gasch, 2004}{Roth, 2004}{Wang, 2005}	Upstream	YCCNYTNRKCCG|YCCWTTNRKCCGR|CCRNNNNNCCG|TTtncCCaTTCGgCCG
CAT8-1	{Roth, 2004}	Upstream	YCCNYTNRKCCG
CAT8-2	{Roth, 2004}	Upstream	YCCWTTNRKCCGR
CAT8-3	{Gasch, 2004}	Upstream	CCRNNNNNCCG
CAT8-4	{Wang, 2005}	Upstream	TTtncCCaTTCGgCCG
CBF1	{Grishin, 1998}{Harbison, 2004}{Kellis, 2003}{Kent, 2004}{Lee, 2002}{Svetlov, 1995}{Zhu, 1999}	Upstream	CACGTG|RTCACGTGV|RTCACRGT|TCACGTG|CACGTGACYA|RTCACRTGA|RRTCACGTGN
CBF1/PHO4-1	{Kent, 2004}{Kellis, 2003}	Upstream	CACGTG
CBF1/PHO4-2	{Kellis, 2003}	Upstream	RTCACGTGV
CBF1-1	{Svetlov, 1995}{Kellis, 2003}	Upstream	RTCACRGT
CBF1-2	{Kellis, 2003}{Zhu, 1999}{Harbison, 2004}{Xing, 2005}{Wang, 2005}	Upstream	TCACGTG
CBF1-3	{Lee, 2002}	Upstream	CACGTGACYA
CBF1-4	{Harbison, 2004}	Upstream	RTCACRTGA
CBF1-5	{Grishin, 1998}	Upstream	RRTCACGTGN
CHA4	{Gasch, 2004}{Lee, 2002}{Wang, 2005}	Upstream	CGGNNNNNNNNNNCCA|CANNNACACASANA|CAYAMRTGYNC|CTCATCGC
CHA4-1	{Gasch, 2004}	Upstream	CGGNNNNNNNNNNCCA
CHA4-2	{Lee, 2002}	Upstream	CANNNACACASANA
CHA4-3	{Lee, 2002}	Upstream	CAYAMRTGYNC
CHA4-4	{Wang, 2005}	Upstream	CTCATCGC
CIN5	{Harbison, 2004}{Grishin, 1998}{Wang, 2005}	Upstream	TTACRTAA|TnTTTACGTAA|KNTTATGTAAT|CNCGGAGAAANNNNNNNG|GGCNSGCNNNNGCNGNNNNT|GNAGGNNRNGCAANNR|GCGGNGNNWNGGY|RMRNMRNGSNGCNG|GRARGNGGCGS|AANGAARAAAA
CIN5-1	{Harbison, 2004}	Upstream	TTACRTAA
CIN5-10	{Wang, 2005}	Upstream	TnTTTACGTAA
CIN5-2	{Grishin, 1998}	Upstream	KNTTATGTAAT
CIN5-3	{Grishin, 1998}	Upstream	CNCGGAGAAANNNNNNNG
CIN5-4	{Grishin, 1998}	Upstream	GGCNSGCNNNNGCNGNNNNT
CIN5-5	{Grishin, 1998}	Upstream	GNAGGNNRNGCAANNR
CIN5-6	{Grishin, 1998}	Upstream	GCGGNGNNWNGGY
CIN5-7	{Grishin, 1998}	Upstream	RMRNMRNGSNGCNG
CIN5-8	{Grishin, 1998}	Upstream	GRARGNGGCGS
CIN5-9	{Grishin, 1998}	Upstream	AANGAARAAAA
CRZ1	{Cyert, 2003}{Lee, 2002}	Upstream	GNGGCKCA|GGNANANNARNARGGC|TSGYGRGASA
CRZ1-1	{Cyert, 2003}	Upstream	GNGGCKCA
CRZ1-2	{Lee, 2002}	Upstream	GGNANANNARNARGGC
CRZ1-3	{Lee, 2002}	Upstream	TSGYGRGASA
CSRE	{Zhu, 1999}{Roth, 2004}{Harbison, 2004}	Upstream	YCGGAYRRAWGG|CCRTTNRNCCG
CSRE/SIP4	{Zhu, 1999}{Harbison, 2004}	Upstream	YCGGAYRRAWGG
CSRE-1	{Roth, 2004}	Upstream	CCRTTNRNCCG
CUP2	{Labbe, 1997}{Gasch, 2004}{Svetlov, 1995}	Upstream	TTTGCTC|GTCTTTTCCGCTGAACCGTTCCAGCAAAAAAGAC|HTHNNGCTGD
CUP2/MAC1	{Labbe, 1997}	Upstream	TTTGCTC
CUP2-1	{Svetlov, 1995}	Upstream	GTCTTTTCCGCTGAACCGTTCCAGCAAAAAAGAC
CUP2-2	{Gasch, 2004}	Upstream	HTHNNGCTGD
CUP9	{Grishin, 1998}{Lee, 2002}	Upstream	CMKGMAGSNRNN|GSNNNNANRNNASSGGNG|GMAGRNNNACNANNNNSC|NNYNTGCAGKNA|NNGGARAAANGA|TTRGNKGGRRK|ANGCACASCM|TTTKYTKTTYNYTTTKTY|KNCNCNNNSCGCTACKGC
CUP9-1	{Grishin, 1998}	Upstream	CMKGMAGSNRNN
CUP9-2	{Grishin, 1998}	Upstream	GSNNNNANRNNASSGGNG
CUP9-3	{Grishin, 1998}	Upstream	GMAGRNNNACNANNNNSC
CUP9-4	{Grishin, 1998}	Upstream	NNYNTGCAGKNA
CUP9-5	{Grishin, 1998}	Upstream	NNGGARAAANGA
CUP9-6	{Grishin, 1998}	Upstream	TTRGNKGGRRK
CUP9-7	{Grishin, 1998}	Upstream	ANGCACASCM
CUP9-8	{Lee, 2002}	Upstream	TTTKYTKTTYNYTTTKTY
CUP9-9	{Lee, 2002}	Upstream	KNCNCNNNSCGCTACKGC
DAL80	{Wang, 2005}{Harbison, 2004}{Svetlov, 1995}	Upstream	TTCTTATCT|GATAA|CTTATCNNNNNNNNNNNNNNNNGATAAG|GATAAGNNNNNNNNNNNNNNNNNNNNNNNNNNNNNGATAAG|GATAAGNNNNNNNNNNNNNNNNNNNNNNNNNNNNNNGATAAG|CTTATCNNNNNNNNNNNNNNNNNNNGATAAG|CTTATCNNNNNNNNNNNNNNNNNNNNNGATAAG|GATAAGNNNNNNNNNNNNNNNGATAAG|GATAAGNNNNNNNNNNNNNNNNGATAAG|GATAAGNNNNNNNNNNNNNNNNNNNNGATAAG|GATAAGNNNNNNNNNNNNNNNNNNNNNNNNNGATAAG|GATAAGNNNNNNNNNNNNNNNNNNNNNNNNNNGATAAG|GATAAGNNNNNNNNNNNNNNNNNNNNNNNNNNNGAT…
DAL80/DAL82/GAT1/GLN3/GZF3/NIT2	{Wang, 2005}	Upstream	TTCTTATCT
DAL80/GAT1	{Harbison, 2004}	Upstream	GATAA
DAL80-1	{Svetlov, 1995}	Upstream	CTTATCNNNNNNNNNNNNNNNNGATAAG
DAL80-10	{Svetlov, 1995}	Upstream	GATAAGNNNNNNNNNNNNNNNNNNNNNNNNNNNNNGATAAG
DAL80-11	{Svetlov, 1995}	Upstream	GATAAGNNNNNNNNNNNNNNNNNNNNNNNNNNNNNNGATAAG
DAL80-2	{Svetlov, 1995}	Upstream	CTTATCNNNNNNNNNNNNNNNNNNNGATAAG
DAL80-3	{Svetlov, 1995}	Upstream	CTTATCNNNNNNNNNNNNNNNNNNNNNGATAAG
DAL80-4	{Svetlov, 1995}	Upstream	GATAAGNNNNNNNNNNNNNNNGATAAG
DAL80-5	{Svetlov, 1995}	Upstream	GATAAGNNNNNNNNNNNNNNNNGATAAG
DAL80-6	{Svetlov, 1995}	Upstream	GATAAGNNNNNNNNNNNNNNNNNNNNGATAAG
DAL80-7	{Svetlov, 1995}	Upstream	GATAAGNNNNNNNNNNNNNNNNNNNNNNNNNGATAAG
DAL80-8	{Svetlov, 1995}	Upstream	GATAAGNNNNNNNNNNNNNNNNNNNNNNNNNNGATAAG
DAL80-9	{Svetlov, 1995}	Upstream	GATAAGNNNNNNNNNNNNNNNNNNNNNNNNNNNGATAAG
DAL81	{Grishin, 1998}{Harbison, 2004}{Lee, 2002}{van Vuuren, 1991}{Wang, 2005}	Upstream	GGYGSCGNRNRNNG|GATAATCCCGC|RNACGGCNCC|GCCGKKSMNKS|GSCNNNNNNNGGCNNNGNNG|CNKSRNNGGS|WTTKTTTTTYTTTTTNT|SRNGGCMCGGCNSSG|AAAAGCCGCGGGCGGGATT|GAAAATTGCGTTT
DAL81-1	{Grishin, 1998}	Upstream	GGYGSCGNRNRNNG
DAL81-10	{Wang, 2005}	Upstream	GATAATCCCGC
DAL81-2	{Grishin, 1998}	Upstream	RNACGGCNCC
DAL81-3	{Grishin, 1998}	Upstream	GCCGKKSMNKS
DAL81-4	{Grishin, 1998}	Upstream	GSCNNNNNNNGGCNNNGNNG
DAL81-5	{Grishin, 1998}	Upstream	CNKSRNNGGS
DAL81-6	{Lee, 2002}	Upstream	WTTKTTTTTYTTTTTNT
DAL81-7	{Lee, 2002}	Upstream	SRNGGCMCGGCNSSG
DAL81-8	{Harbison, 2004}	Upstream	AAAAGCCGCGGGCGGGATT
DAL81-9	{van Vuuren, 1991}	Upstream	GAAAATTGCGTTT
DAL82	{Lee, 2002}{Svetlov, 1995}	Upstream	GAAAATTGCGTT|TTKTTTTYTTC|TACYACANCACAWGA
DAL82-1	{Svetlov, 1995}	Upstream	GAAAATTGCGTT
DAL82-2	{Lee, 2002}	Upstream	TTKTTTTYTTC
DAL82-3	{Lee, 2002}	Upstream	TACYACANCACAWGA
DAT1	{Winter, 1989}	Upstream	AAAAAAAAAA
DDE	{Laabs, 2003}	Upstream	CCATTGCATTTC
DDE-BOX	{Wang, 2005}	Upstream	GGCTGAcA
DIG1	{Wang, 2005}{Grishin, 1998}{Harbison, 2004}{Kellis, 2003}{Lee, 2002}{Xing, 2005}	Upstream	TGAAACAA|RTGAAACA|YTGAAACA|TGAAACA|MWKNTGAAACA|AAANNRAANGARRAANAR|CCYTGNAYTTCWNCTTC
DIG1/SIG1/STE12/UME1	{Wang, 2005}	Upstream	TGAAACAA
DIG1/STE12-1	{Kellis, 2003}	Upstream	RTGAAACA
DIG1/STE12-2	{Kellis, 2003}	Upstream	YTGAAACA
DIG1/STE12-3	{Harbison, 2004}{Xing, 2005}	Upstream	TGAAACA
DIG1-1	{Grishin, 1998}	Upstream	MWKNTGAAACA
DIG1-2	{Lee, 2002}	Upstream	AAANNRAANGARRAANAR
DIG1-3	{Lee, 2002}	Upstream	CCYTGNAYTTCWNCTTC
DOT6	{Lee, 2002}	Upstream	GTGMAKNMGRANGNG
EBC	{Zhu, 1999}	Upstream	GGAAAAD
ERA	{Liesen, 1996}	Upstream	AAATGCATA
F1	{Cliften, 2003}	Upstream	CTAAACGA
F10	{Cliften, 2003}	Upstream	AAGCCACA
F11	{Cliften, 2003}	Upstream	ATAGAAA
F12	{Cliften, 2003}	Upstream	AGATCT
F13	{Cliften, 2003}	Upstream	AACGCCG
F14	{Cliften, 2003}	Upstream	TGTTTAT
F15	{Cliften, 2003}	Upstream	CGCGCG
F16	{Cliften, 2003}	Upstream	GTGCAC
F17	{Cliften, 2003}	Upstream	TTTTTCCT
F18	{Cliften, 2003}	Upstream	ACGCCAAA
F19	{Cliften, 2003}	Upstream	GGAAAAA
F2	{Cliften, 2003}	Upstream	TTGGAG
F20	{Cliften, 2003}	Upstream	TCGTTTA
F21	{Cliften, 2003}	Upstream	GGAATT
F22	{Cliften, 2003}	Upstream	AGAAAT
F23	{Cliften, 2003}	Upstream	CATACA
F24	{Cliften, 2003}	Upstream	TACGTA
F25	{Cliften, 2003}	Upstream	TTCAAG
F26	{Cliften, 2003}	Upstream	ATATGT
F27	{Cliften, 2003}	Upstream	TATTGT
F28	{Cliften, 2003}	Upstream	AACAAC
F29	{Cliften, 2003}	Upstream	AAGGAA
F3	{Cliften, 2003}	Upstream	ACTCTTTT
F30	{Cliften, 2003}	Upstream	GAAACA
F31	{Cliften, 2003}	Upstream	AAAACG
F32	{Cliften, 2003}	Upstream	AAGGGAA
F33	{Cliften, 2003}	Upstream	TTGCAA
F34	{Cliften, 2003}	Upstream	TGTGGC
F35	{Cliften, 2003}	Upstream	AGAGAG
F37	{Kellis, 2003}	Upstream	CGTTTCTTTTTCY
F38	{Kellis, 2003}	Upstream	STGCGGNNNTTTCTNNG
F39	{Kellis, 2003}	Upstream	SCGNHGGS
F4	{Cliften, 2003}	Upstream	TGGCGC
F41	{Kellis, 2003}	Upstream	SKTKCCTT
F42	{Kellis, 2003}	Upstream	GCCCGG
F43	{Kellis, 2003}	Upstream	YTCGTTTAGG
F44	{Kellis, 2003}	Upstream	TYCGKRM
F45	{Kellis, 2003}	Upstream	TTCTCNNNNNNNNCGC
F46	{Kellis, 2003}	Upstream	CTGCAGGGR
F47	{Kellis, 2003}	Upstream	GTTTTTCCG
F48	{Kellis, 2003}	Upstream	TTANNNCCG
F49	{Kellis, 2003}	Upstream	TAGTGGAAGC
F5	{Cliften, 2003}	Upstream	GAAAAAG
F6/F36	{Cliften, 2003}	Upstream	TTTCTTT
F7	{Cliften, 2003}	Upstream	TGTGGCG
F8	{Cliften, 2003}	Upstream	GTACGGAT
F9	{Cliften, 2003}	Upstream	TCTAGA
FAR	{Choi, 1996}	Upstream	GGGGTTAGC
FHL1	{Cliften, 2003}{Grishin, 1998}{Harbison, 2004}{Lee, 2002}{Wang, 2005}	Upstream	TAATCT|ACATAC|TGTACGG|GgTGYACGGRTG|ATGTAYGGRTG|SNNGGSNGGRRNNS|GNNNNGGSNNNNNCNGCNNGGC|SCGCCMNGSNNAR|TGTATGG|GTTCTTG|TAGCCA|TTGAAA|NTTWACAYCCRTACAYNY|TGTAYGGRTG|TTTTNNAAAAAA|GSNNNGGGGAGGG|ANNNAAAATGSSW|NCYAGGCNGNR|CNSNNNGAGGGAAN|SCNGSNNGCNGNGGS|GSSNGCNGNNGGGNA|STGRANGGRAR
FHL1/C20	{Cliften, 2003}	Upstream	TAATCT
FHL1/C42	{Cliften, 2003}	Upstream	ACATAC
FHL1/C9	{Cliften, 2003}	Upstream	TGTACGG
FHL1/SFP1	{Wang, 2005}	Upstream	GgTGYACGGRTG
FHL1-1	{Grishin, 1998}	Upstream	ATGTAYGGRTG
FHL1-10	{Grishin, 1998}	Upstream	SNNGGSNGGRRNNS
FHL1-11	{Grishin, 1998}	Upstream	GNNNNGGSNNNNNCNGCNNGGC
FHL1-12	{Grishin, 1998}	Upstream	SCGCCMNGSNNAR
FHL1-13	{Cliften, 2003}	Upstream	TGTATGG
FHL1-14	{Cliften, 2003}	Upstream	GTTCTTG
FHL1-15	{Cliften, 2003}	Upstream	TAGCCA
FHL1-16	{Cliften, 2003}	Upstream	TTGAAA
FHL1-17	{Lee, 2002}	Upstream	NTTWACAYCCRTACAYNY
FHL1-18	{Harbison, 2004}	Upstream	TGTAYGGRTG
FHL1-2	{Grishin, 1998}	Upstream	TTTTNNAAAAAA
FHL1-3	{Grishin, 1998}	Upstream	GSNNNGGGGAGGG
FHL1-4	{Grishin, 1998}	Upstream	ANNNAAAATGSSW
FHL1-5	{Grishin, 1998}	Upstream	NCYAGGCNGNR
FHL1-6	{Grishin, 1998}	Upstream	CNSNNNGAGGGAAN
FHL1-7	{Grishin, 1998}	Upstream	SCNGSNNGCNGNGGS
FHL1-8	{Grishin, 1998}	Upstream	GSSNGCNGNNGGGNA
FHL1-9	{Grishin, 1998}	Upstream	STGRANGGRAR
FKH1	{Wang, 2005}{Gasch, 2004}{Harbison, 2004}{Lee, 2002}{Pic, 2000}	Upstream	TTTGTTTAC|GGTAAACAA|RYMAAYA|RTAAACAWW|TTTNCTTTKYTTNYTTTT|AAWNRTAAAYARG|GTAAACAA
FKH1/FKH2/HOG1/STE11	{Wang, 2005}	Upstream	TTTGTTTAC
FKH1/FKH2-1	{Harbison, 2004}	Upstream	GGTAAACAA
FKH1/FKH2-2	{Pic, 2000}	Upstream	RYMAAYA
FKH1-1	{Gasch, 2004}	Upstream	RTAAACAWW
FKH1-2	{Lee, 2002}	Upstream	TTTNCTTTKYTTNYTTTT
FKH1-3	{Lee, 2002}	Upstream	AAWNRTAAAYARG
FKH1-4	{Harbison, 2004}	Upstream	GTAAACAA
FKH2	{Grishin, 1998}{Harbison, 2004}{Kellis, 2003}{Lee, 2002}{Mai, 2002}	Upstream	TNNCCNAAWNNGGNNAA|TTGTTTACST|TTTGTTTACNTTT|RWMAAYAW|AAAWRRNAAACAA|AAARANRAAANAAARNAA|GGNAAWANGTAAACAA|GTAAACA
FKH2/NDD1	{Grishin, 1998}	Upstream	TNNCCNAAWNNGGNNAA
FKH2-1	{Kellis, 2003}	Upstream	TTGTTTACST
FKH2-2	{Kellis, 2003}	Upstream	TTTGTTTACNTTT
FKH2-3	{Mai, 2002}	Upstream	RWMAAYAW
FKH2-4	{Grishin, 1998}	Upstream	AAAWRRNAAACAA
FKH2-5	{Lee, 2002}	Upstream	AAARANRAAANAAARNAA
FKH2-6	{Lee, 2002}	Upstream	GGNAAWANGTAAACAA
FKH2-7	{Harbison, 2004}	Upstream	GTAAACA
FLO8	{Gasch, 2004}	Upstream	AAAACCTTATT
FZF1	{Gasch, 2004}{Lee, 2002}	Upstream	CGTATCGTAT|CACACACACACACACAC|SASTKCWCTCKTCGT
FZF1-1	{Gasch, 2004}	Upstream	CGTATCGTAT
FZF1-2	{Lee, 2002}	Upstream	CACACACACACACACAC
FZF1-3	{Lee, 2002}	Upstream	SASTKCWCTCKTCGT
GAL4	{Harbison, 2004}{Kellis, 2003}{Grishin, 1998}{Kellis, 2003}{Lee, 2002}{Svetlov, 1995}{Wang, 2005}{Xing, 2005}{Zhu, 1999}	Upstream	CGGNNNNNNNNNNNCCG|CCGTTCCGA|GYAGGGTAAK|MGGCTAAGCR|KNNRCGYNAGNNNGNNNNNCT|CGNNNNNGNAWNGNNCAGWAT|GYWTNSWMGWGNAKANCCMNGAWNCKG|TSTKCGNNGYNSAGNNG|CNGNKNASCANNGAA|AAGMKNCTGWSCRMC|GNNRNNNGGNNNNTSGWGGKNR|CGSYTNNNNNNMGNNNAGCM|TRGGNNAWTGNNNC|GNKANNNNGCNYCRWGGAANT|GNRNGGNNNNTGRNRGTRG|ATANNNANACRGANNCT|WKSGANNNGNRWGGTNG|YNNNNNCGARRAGNCNNA|RAWGTAAYNTNNWACKNNNWNNNNNAATG|GAGNRGAASMAG|CCSCCRAAWANG|AGWTNNKWTANWSTG…
GAL4/GAL80	{Harbison, 2004}{Xing, 2005}{Zhu, 1999}{Svetlov, 1995}{Kellis, 2003}	Upstream	CGGNNNNNNNNNNNCCG
GAL4/OAF1/RGT1	{Wang, 2005}	Upstream	CCGTTCCGA
GAL4-1	{Grishin, 1998}	Upstream	GYAGGGTAAK
GAL4-10	{Grishin, 1998}	Upstream	MGGCTAAGCR
GAL4-11	{Grishin, 1998}	Upstream	KNNRCGYNAGNNNGNNNNNCT
GAL4-12	{Grishin, 1998}	Upstream	CGNNNNNGNAWNGNNCAGWAT
GAL4-13	{Grishin, 1998}	Upstream	GYWTNSWMGWGNAKANCCMNGAWNCKG
GAL4-14	{Grishin, 1998}	Upstream	TSTKCGNNGYNSAGNNG
GAL4-15	{Grishin, 1998}	Upstream	CNGNKNASCANNGAA
GAL4-16	{Grishin, 1998}	Upstream	AAGMKNCTGWSCRMC
GAL4-17	{Grishin, 1998}	Upstream	GNNRNNNGGNNNNTSGWGGKNR
GAL4-18	{Grishin, 1998}	Upstream	CGSYTNNNNNNMGNNNAGCM
GAL4-19	{Grishin, 1998}	Upstream	TRGGNNAWTGNNNC
GAL4-2	{Grishin, 1998}	Upstream	GNKANNNNGCNYCRWGGAANT
GAL4-20	{Grishin, 1998}	Upstream	GNRNGGNNNNTGRNRGTRG
GAL4-21	{Grishin, 1998}	Upstream	ATANNNANACRGANNCT
GAL4-22	{Grishin, 1998}	Upstream	WKSGANNNGNRWGGTNG
GAL4-23	{Grishin, 1998}	Upstream	YNNNNNCGARRAGNCNNA
GAL4-24	{Grishin, 1998}	Upstream	RAWGTAAYNTNNWACKNNNWNNNNNAATG
GAL4-25	{Grishin, 1998}	Upstream	GAGNRGAASMAG
GAL4-26	{Grishin, 1998}	Upstream	CCSCCRAAWANG
GAL4-27	{Grishin, 1998}	Upstream	AGWTNNKWTANWSTGNRNCAT
GAL4-28	{Grishin, 1998}	Upstream	AGGTANRCNANMWNGSGCTNC
GAL4-29	{Grishin, 1998}	Upstream	TTMMNNTNTCSAANAGANNA
GAL4-3	{Grishin, 1998}	Upstream	GYTTMGKNGAKNNKNNCNNNGATWYT
GAL4-30	{Grishin, 1998}	Upstream	GRAANNTTKNYNNNNTK
GAL4-31	{Grishin, 1998}	Upstream	GNNNGNNGKKSNAKGG
GAL4-32	{Grishin, 1998}	Upstream	KYGAGRKSGNA
GAL4-33	{Grishin, 1998}	Upstream	GTGGWTANTNNNNKG
GAL4-34	{Grishin, 1998}	Upstream	RKGTGNGTRNGNC
GAL4-35	{Grishin, 1998}	Upstream	GNGNGGKANGKTNR
GAL4-36	{Grishin, 1998}	Upstream	GNTRNNNNGWWKNWNNANNATCTGC
GAL4-37	{Grishin, 1998}	Upstream	TTKTRGGSNAAG
GAL4-38	{Grishin, 1998}	Upstream	SGGCNGWGSNNNGNRNNR
GAL4-39	{Grishin, 1998}	Upstream	TNNNGYWTCNAAGNNRANRNNC
GAL4-4	{Grishin, 1998}	Upstream	CNNCGAAGCGNNNGNNC
GAL4-40	{Grishin, 1998}	Upstream	GTNWANANNCTGYGYM
GAL4-41	{Grishin, 1998}	Upstream	AANAGACCMAT
GAL4-42	{Grishin, 1998}	Upstream	CTGANNNRCSAWMNGNANNC
GAL4-43	{Grishin, 1998}	Upstream	RTCNARGAGAA
GAL4-44	{Grishin, 1998}	Upstream	GRTGNNNSNGYATNT
GAL4-45	{Grishin, 1998}	Upstream	GNNRGNTAAGNNNMKGTGNA
GAL4-46	{Grishin, 1998}	Upstream	TTWAAATNTGGA
GAL4-47	{Grishin, 1998}	Upstream	STNNKACNAWANTNNG
GAL4-48	{Grishin, 1998}	Upstream	SNANNNNGGAAATNNAA
GAL4-49	{Grishin, 1998}	Upstream	AAAANNTGYNTNAC
GAL4-5	{Grishin, 1998}	Upstream	GNKMNNNTSCACNAWGSRRNT
GAL4-50	{Grishin, 1998}	Upstream	TWNNNNYNNTNNNGAAANGT
GAL4-51	{Grishin, 1998}	Upstream	GTNNATAMTGNTGNG
GAL4-52	{Grishin, 1998}	Upstream	GAAGCGNNWGNNNNNNNANC
GAL4-53	{Grishin, 1998}	Upstream	ACKNWMACGGMWGCTA
GAL4-54	{Grishin, 1998}	Upstream	MTTTWTGGGGKA
GAL4-55	{Grishin, 1998}	Upstream	ANWNTNGCATNNGTGTNNNTA
GAL4-56	{Grishin, 1998}	Upstream	AANNNNNACANNCTTNNNNNANNA
GAL4-57	{Grishin, 1998}	Upstream	CTGANGCRNSNK
GAL4-58	{Grishin, 1998}	Upstream	AGTGNGASATNNNA
GAL4-59	{Grishin, 1998}	Upstream	ANATGTRGRTA
GAL4-6	{Grishin, 1998}	Upstream	CYNCKWAGYNGMKGAG
GAL4-60	{Kellis, 2003}{Svetlov, 1995}{Zhu, 1999}	Upstream	CGGNNNNNWNNNNNCCG
GAL4-61	{Lee, 2002}	Upstream	CGGMNNNCWNYNNCCCG
GAL4-62	{Kellis, 2003}	Upstream	CGGCNNMGNNNNNNNCGC
GAL4-63	{Lee, 2002}	Upstream	YCTTTTTTTTYTTYYKG
GAL4-7	{Grishin, 1998}	Upstream	TMTAYTKNNNNNYNCGWGNKCGKA
GAL4-8	{Grishin, 1998}	Upstream	GNNNNNNNRNNGNAGGGTAAN
GAL4-9	{Grishin, 1998}	Upstream	ANNCSGCYGARNNA
GAL80/LAC9/PUT3/STB4/UAY/UGA3	{Wang, 2005}	Upstream	CCGATA
GAT1	{Harbison, 2004}	Upstream	AGATAAG
GAT3	{Wang, 2005}{Grishin, 1998}{Lee, 2002}	Upstream	TATATAAA|GGNAANWNKGTCTGTNT|GNAGGGTAAKNNNNRG|AGGAAGTMACNTKNTACG|CYGCTTMGTSGAKNNKNWCNNRGAT|AAGMGNCTGTSYRNC|GNNRMNKWGMACCANGRWWNT|GSANNNTGTNNGYNNNKCNGNNGC|TNSRCKAAGCNGNNGNNNA|ANGSTRNNNNGWWKNNNNANWATCTGC|AYGANCNNRCGYNNMG|GNMRKNNNNNNGTASGNNAANNNK|AGNTANRCSAMNNNSNGNYYC|GGNRNRTGGKNGKG|CWGCYKMKTCGWGGAKAWYC|CNKANNNGNYATAYGNMC|GSGWCANACAGNMNM|GNGRSNYMWWRCANYWNKGNRGTAACYT|AANNNWCNAANAKAAWANNNANNWA|GAWGNWNNT…
GAT3/TBP	{Wang, 2005}	Upstream	TATATAAA
GAT3/YAP5	{Grishin, 1998}	Upstream	GGNAANWNKGTCTGTNT
GAT3-1	{Grishin, 1998}	Upstream	GNAGGGTAAKNNNNRG
GAT3-10	{Grishin, 1998}	Upstream	AGGAAGTMACNTKNTACG
GAT3-11	{Grishin, 1998}	Upstream	CYGCTTMGTSGAKNNKNWCNNRGAT
GAT3-12	{Grishin, 1998}	Upstream	AAGMGNCTGTSYRNC
GAT3-13	{Grishin, 1998}	Upstream	GNNRMNKWGMACCANGRWWNT
GAT3-14	{Grishin, 1998}	Upstream	GSANNNTGTNNGYNNNKCNGNNGC
GAT3-15	{Grishin, 1998}	Upstream	TNSRCKAAGCNGNNGNNNA
GAT3-16	{Grishin, 1998}	Upstream	ANGSTRNNNNGWWKNNNNANWATCTGC
GAT3-17	{Grishin, 1998}	Upstream	AYGANCNNRCGYNNMG
GAT3-18	{Grishin, 1998}	Upstream	GNMRKNNNNNNGTASGNNAANNNK
GAT3-19	{Grishin, 1998}	Upstream	AGNTANRCSAMNNNSNGNYYC
GAT3-2	{Grishin, 1998}	Upstream	GGNRNRTGGKNGKG
GAT3-21	{Grishin, 1998}	Upstream	CWGCYKMKTCGWGGAKAWYC
GAT3-22	{Grishin, 1998}	Upstream	CNKANNNGNYATAYGNMC
GAT3-23	{Grishin, 1998}	Upstream	GSGWCANACAGNMNM
GAT3-24	{Grishin, 1998}	Upstream	GNGRSNYMWWRCANYWNKGNRGTAACYT
GAT3-25	{Grishin, 1998}	Upstream	AANNNWCNAANAKAAWANNNANNWA
GAT3-26	{Grishin, 1998}	Upstream	GAWGNWNNTSTNNNNNANNMGC
GAT3-27	{Grishin, 1998}	Upstream	CCNAAWMAGGAAANNNWNYYNWT
GAT3-28	{Grishin, 1998}	Upstream	AGAAAANAGACNNWNKNNYC
GAT3-29	{Grishin, 1998}	Upstream	TNNNNNAWKCGGYNGNGNNA
GAT3-3	{Grishin, 1998}	Upstream	KGNNNNGNKTGNNNGKGNNNG
GAT3-30	{Grishin, 1998}	Upstream	SYANNMNGGAAATNNA
GAT3-31	{Grishin, 1998}	Upstream	YNCSNAMAMGGNYNCYWC
GAT3-32	{Grishin, 1998}	Upstream	GTANMNNGWTRSNTSNTNGNTG
GAT3-33	{Grishin, 1998}	Upstream	GTANNTNSATAYGKCRNNNSNGAMNG
GAT3-34	{Grishin, 1998}	Upstream	KKSKNAGTNGAGNNG
GAT3-35	{Grishin, 1998}	Upstream	AACARWAKNNTGNNNM
GAT3-36	{Grishin, 1998}	Upstream	GTWGMKSAGCCNYTTYNKG
GAT3-37	{Grishin, 1998}	Upstream	SNNSCGNNNNMGMAAMGANM
GAT3-38	{Grishin, 1998}	Upstream	ANNNMNCANWATAANAAAA
GAT3-39	{Grishin, 1998}	Upstream	GNATAAGAMAWCNNNC
GAT3-4	{Grishin, 1998}	Upstream	GKGTGNGTGKG
GAT3-40	{Grishin, 1998}	Upstream	ATRGWRNACAGWNNNWTNWCNNWNT
GAT3-41	{Grishin, 1998}	Upstream	AGNATCCRWGWGMRNRTS
GAT3-42	{Grishin, 1998}	Upstream	GRAAACNGAMSNATNYNYCNNNNA
GAT3-43	{Grishin, 1998}	Upstream	MSGCTRAGSNNMGNNC
GAT3-44	{Grishin, 1998}	Upstream	RGGWAGTNNNNNNGTNNGNNR
GAT3-45	{Grishin, 1998}	Upstream	GAAGNNGNMGNMNMNGCGC
GAT3-46	{Grishin, 1998}	Upstream	GNNGAATRWGANA
GAT3-47	{Grishin, 1998}	Upstream	GKYMWACGAYCTMGCGYYWMG
GAT3-48	{Grishin, 1998}	Upstream	GNANCNAASARAATNNNNNY
GAT3-49	{Grishin, 1998}	Upstream	CCKGNWWNNMMKCGANNAAKSAGA
GAT3-5	{Grishin, 1998}	Upstream	GNNKGNNNNTGGNRKGK
GAT3-50	{Grishin, 1998}	Upstream	ANRTWWACAANWGAWNGT
GAT3-51	{Grishin, 1998}	Upstream	SRRAAGNTTGTCTNNYT
GAT3-52	{Grishin, 1998}	Upstream	ANTGRGMCAKNSNNNNR
GAT3-53	{Grishin, 1998}	Upstream	KNRWGYGGNWGNRGNNGTR
GAT3-54	{Grishin, 1998}	Upstream	RNACAGAATCY
GAT3-55	{Grishin, 1998}	Upstream	ACATTNYTNGNNGMWNNWWNNNYG
GAT3-56	{Grishin, 1998}	Upstream	GNNKNGNGWGGTNGKRTA
GAT3-57	{Grishin, 1998}	Upstream	SRNNNRGNNRWKNNNTTWTWGKGGKA
GAT3-58	{Grishin, 1998}	Upstream	GTANGMCRRAMANNNNNCNNY
GAT3-59	{Grishin, 1998}	Upstream	GNWNNAAAATNNGCRNNA
GAT3-60	{Grishin, 1998}	Upstream	GMCGSWWMSTGGAYAWTCTYTTG
GAT3-61	{Grishin, 1998}	Upstream	GNAWGTNTGTMTNNYTNACGMNC
GAT3-62	{Grishin, 1998}	Upstream	RACAAYAGWAKRNNG
GAT3-63	{Lee, 2002}	Upstream	RRSCCGMCGMGRCGCGCS
GAT3-7	{Grishin, 1998}	Upstream	CYWYGRMGCGNSWGRNCRWMNAMC
GAT3-8	{Grishin, 1998}	Upstream	GNNNNGKYGWGNGNGNNNGK
GAT3-9	{Grishin, 1998}	Upstream	GNNNGTRNNNNNNNNGKNNGTRGG
GBF	{Wang, 2005}	Upstream	CTCCCCTAAW
GC/FAR	{Zhu, 1999}	Upstream	CCCGGG|GGGCCC
GC/FAR-1	{Zhu, 1999}	Upstream	CCCGGG
GC/FAR-2	{Zhu, 1999}	Upstream	GGGCCC
GCN4	{Gasch, 2004}{Grishin, 1998}{Harbison, 2004}{Kellis, 2003}{Lee, 2002}{Patil, 2004}{Svetlov, 1995}{Xing, 2005}{Zhu, 1999}	Upstream	RRTGACTCAN|ATGASTCAT|ANNNAAARGNAANAG|TGANT|TGASTCG|TGACTM|AAANARARNRAAAARRAR|TGAGTCAY|TGASTCA|ARTGACTCW
GCN4-1	{Grishin, 1998}	Upstream	RRTGACTCAN
GCN4-10	{Kellis, 2003}{Svetlov, 1995}	Upstream	ATGASTCAT
GCN4-2	{Grishin, 1998}	Upstream	ANNNAAARGNAANAG
GCN4-3	{Zhu, 1999}{Xing, 2005}	Upstream	TGANT
GCN4-4	{Patil, 2004}	Upstream	TGASTCG
GCN4-5	{Gasch, 2004}	Upstream	TGACTM
GCN4-6	{Lee, 2002}	Upstream	AAANARARNRAAAARRAR
GCN4-7	{Lee, 2002}	Upstream	TGAGTCAY
GCN4-8	{Harbison, 2004}	Upstream	TGASTCA
GCN4-9	{Harbison, 2004}	Upstream	ARTGACTCW
GCR1	{Wang, 2005}{Grishin, 1998}{Harbison, 2004}{Huie, 1992}{Kellis, 2003}{Lee, 2002}{Svetlov, 1995}{Xing, 2005}	Upstream	CGGAAGCA|TWGWGGAWGCY|GGCTTCCWC|GGAAGCTGAAACGYMWRR|WNYNRNCWTCCWNWWK|KNNNNGNNNSNNNTGATRRNG|GGAANCCYNAWNA|TARNGGNWNNNWTATCA|TNNWRGAAGNTGA|GMWTCCW|GGAAG|GGAAGC|CWTCC
GCR1/GCR2	{Wang, 2005}	Upstream	CGGAAGCA
GCR1-1	{Grishin, 1998}	Upstream	TWGWGGAWGCY
GCR1-10	{Harbison, 2004}	Upstream	GGCTTCCWC
GCR1-11	{Lee, 2002}	Upstream	GGAAGCTGAAACGYMWRR
GCR1-12	{Huie, 1992}	Upstream	WNYNRNCWTCCWNWWK
GCR1-2	{Grishin, 1998}	Upstream	KNNNNGNNNSNNNTGATRRNG
GCR1-3	{Grishin, 1998}	Upstream	GGAANCCYNAWNA
GCR1-4	{Grishin, 1998}	Upstream	TARNGGNWNNNWTATCA
GCR1-5	{Grishin, 1998}	Upstream	TNNWRGAAGNTGA
GCR1-6	{Svetlov, 1995}	Upstream	GMWTCCW
GCR1-7	{Kellis, 2003}	Upstream	GGAAG
GCR1-8	{Kellis, 2003}	Upstream	GGAAGC
GCR1-9	{Xing, 2005}	Upstream	CWTCC
GCR2-1	{Grishin, 1998}	Upstream	CCAANNTNGNNRGNNNNWNNNNGWSA
GIS1/UASPDS-1	{Oshiro, 2003}{Boorstein, 1990}	Upstream	TWAGGGAT
GLN3	{Blinder, 1996}{Gasch, 2004}{Harbison, 2004}{Kellis, 2003}{Lee, 2002}{Svetlov, 1995}	Upstream	GATAAG|WGATWR|GATAAK|CTNCCTTTCT|GKCTRRNRGGAGANGM|GATAAGA|GATAAGATAAG
GLN3/GATA/DAL82/GZF3	{Blinder, 1996}{Gasch, 2004}{Harbison, 2004}	Upstream	GATAAG
GLN3-1	{Svetlov, 1995}	Upstream	WGATWR
GLN3-2	{Kellis, 2003}	Upstream	GATAAK
GLN3-3	{Lee, 2002}	Upstream	CTNCCTTTCT
GLN3-4	{Lee, 2002}	Upstream	GKCTRRNRGGAGANGM
GLN3-5	{Harbison, 2004}	Upstream	GATAAGA
GLN3-6	{Harbison, 2004}	Upstream	GATAAGATAAG
GRF10	{Lee, 2002}	Upstream	GAAARRAAAAAAMRMARA|NGGGSGNTNSYGTNCGA
GRF10-1	{Lee, 2002}	Upstream	GAAARRAAAAAAMRMARA
GRF10-2	{Lee, 2002}	Upstream	NGGGSGNTNSYGTNCGA
GTS1	{Lee, 2002}	Upstream	GNGCCRSNNTM|AGNAWGTTTTTGWCAAMA
GTS1-1	{Lee, 2002}	Upstream	GNGCCRSNNTM
GTS1-2	{Lee, 2002}	Upstream	AGNAWGTTTTTGWCAAMA
HAC1	{Gasch, 2004}{Harbison, 2004}{Kellis, 2003}{Mori, 1996}	Upstream	CAGCTG|CAGCGTG|KGMCAGCGTGTC|CAGCGTGTC
HAC1-1	{Kellis, 2003}	Upstream	CAGCTG
HAC1-2	{Gasch, 2004}	Upstream	CAGCGTG
HAC1-3	{Harbison, 2004}	Upstream	KGMCAGCGTGTC
HAC1-4	{Mori, 1996}	Upstream	CAGCGTGTC
HAL9	{Grishin, 1998}{Lee, 2002}	Upstream	RRCGGANCCG|AKCNGNGAAANNTT|TTTTTTYTTTTYNKTTTT|KCKSGCAGGCWTTKYTCT
HAL9-1	{Grishin, 1998}	Upstream	RRCGGANCCG
HAL9-2	{Grishin, 1998}	Upstream	AKCNGNGAAANNTT
HAL9-3	{Lee, 2002}	Upstream	TTTTTTYTTTTYNKTTTT
HAL9-4	{Lee, 2002}	Upstream	KCKSGCAGGCWTTKYTCT
HAP1	{Zhu, 1999}{Gasch, 2004}{Harbison, 2004}{Kellis, 2003}{King, 1999}{Svetlov, 1995}{Vuidepot, 1997}{Wang, 2005}{Xing, 2005}	Upstream	CCGNNNNNNCCG|CGGNNNTANNCGG|CGGNNNTANCGG|CGGNNNTANCGGNNNTA|GGNNATANCGS|CGGNNNTNCGG|GCNNTTANCGG|GGAAaTATCGC
HAP1/PDR1	{Gasch, 2004}{King, 1999}	Upstream	CCGNNNNNNCCG
HAP1-1	{Svetlov, 1995}	Upstream	CGGNNNTANNCGG
HAP1-2	{Zhu, 1999}{Harbison, 2004}{Xing, 2005}	Upstream	CGGNNNTANCGG
HAP1-3	{Vuidepot, 1997}	Upstream	CGGNNNTANCGGNNNTA
HAP1-4	{Harbison, 2004}	Upstream	GGNNATANCGS
HAP1-5	{Kellis, 2003}	Upstream	CGGNNNTNCGG
HAP1-6	{Kellis, 2003}	Upstream	GCNNTTANCGG
HAP1-7	{Wang, 2005}	Upstream	GGAAaTATCGC
HAP2/3/4/5	{Harbison, 2004}{DeRisi, 1997}{Grishin, 1998}{Harbison, 2004}{Kellis, 2003}{Lee, 2002}{Svetlov, 1995}{Wang, 2005}	Upstream	CCAAT|CtGACCAATCA|ACCAATNA|TGATTGGC|TGATTGGT|TNRYTGGB|YTTCTTTTYTNYNCNKT|GNCCSARTNGC|TNSYKCTTTTCYTTY|RCCAATCANNNNNNNGNA|YCNNCCAATNANM|TNRTTGGT|TGATTGGCT|KCGGCNGNGNAANR|TAYNNNGKWNCTTCCKWGNNSNNANR|GGCCNCGCGCNK|CTTWTTSGNGGA|RSNGNNKAAGTTG|STTNYTTTYNTTYTYYYY|YCTNATTSGNCNGS|GNCCAATCA|YKNTTTWYYTC|TNTTSMTTNYTTTCCKNC
HAP2/HAP3/HAP5-1	{Harbison, 2004}	Upstream	CCAAT
HAP2/HAP3/HAP5-2	{Wang, 2005}	Upstream	CtGACCAATCA
HAP2-1	{Svetlov, 1995}	Upstream	ACCAATNA
HAP2-2	{Kellis, 2003}	Upstream	TGATTGGC
HAP2-3	{Kellis, 2003}	Upstream	TGATTGGT
HAP2-4	{DeRisi, 1997}	Upstream	TNRYTGGB
HAP2-5	{Lee, 2002}	Upstream	YTTCTTTTYTNYNCNKT
HAP2-6	{Lee, 2002}	Upstream	GNCCSARTNGC
HAP3-1	{Lee, 2002}	Upstream	TNSYKCTTTTCYTTY
HAP4-1	{Grishin, 1998}	Upstream	RCCAATCANNNNNNNGNA
HAP4-10	{Harbison, 2004}	Upstream	YCNNCCAATNANM
HAP4-11	{Kellis, 2003}	Upstream	TNRTTGGT
HAP4-12	{Wang, 2005}	Upstream	TGATTGGCT
HAP4-2	{Grishin, 1998}	Upstream	KCGGCNGNGNAANR
HAP4-3	{Grishin, 1998}	Upstream	TAYNNNGKWNCTTCCKWGNNSNNANR
HAP4-4	{Grishin, 1998}	Upstream	GGCCNCGCGCNK
HAP4-5	{Grishin, 1998}	Upstream	CTTWTTSGNGGA
HAP4-6	{Grishin, 1998}	Upstream	RSNGNNKAAGTTG
HAP4-7	{Lee, 2002}	Upstream	STTNYTTTYNTTYTYYYY
HAP4-8	{Lee, 2002}	Upstream	YCTNATTSGNCNGS
HAP4-9	{Harbison, 2004}	Upstream	GNCCAATCA
HAP5-1	{Lee, 2002}	Upstream	YKNTTTWYYTC
HAP5-2	{Lee, 2002}	Upstream	TNTTSMTTNYTTTCCKNC
HCM1	{Gasch, 2004}	Upstream	WAAYAAACAAYAAW
HIR1	{Cliften, 2003}{Grishin, 1998}{Lee, 2002}	Upstream	GTTTAT|GNGAARNNNNNRGMACR|AAAANANAARARNAG|CCACKTKSGSCCTNS
HIR1/HIR2	{Cliften, 2003}	Upstream	GTTTAT
HIR1-1	{Grishin, 1998}	Upstream	GNGAARNNNNNRGMACR
HIR1-2	{Lee, 2002}	Upstream	AAAANANAARARNAG
HIR1-3	{Lee, 2002}	Upstream	CCACKTKSGSCCTNS
HIR2	{Lee, 2002}	Upstream	WAAAAAAGAAAANAAAAR|CRSGCYWGKGC
HIR2-1	{Lee, 2002}	Upstream	WAAAAAAGAAAANAAAAR
HIR2-2	{Lee, 2002}	Upstream	CRSGCYWGKGC
HMS1	{Lee, 2002}	Upstream	AAANGGNARAMNAARAA|GCNGGGCACNC
HMS1-1	{Lee, 2002}	Upstream	AAANGGNARAMNAARAA
HMS1-2	{Lee, 2002}	Upstream	GCNGGGCACNC
HSF1	{Cliften, 2003}{Grishin, 1998}{Harbison, 2004}{Kellis, 2003}{Lee, 2002}{Svetlov, 1995}{Wang, 2005}{Xing, 2005}	Upstream	NTTCNNGAANNTTCNNGAAN|TTCNNGAA|TTCNNNGAA|TYTTCYAGAANNTTCY|TTCYNNNNNNTTC|TTCTAGAANNTTCT|GAANNTTCTAGAA|GGSNSSCNNGNYGG|GGGNSSSNSGNNSNS|AGGGGNGNNNNNSNGG|GGNGGMNNGGCGS|NGAANNTTCNNGAANNTTCN|gGAAngTTCTAGAAg|NTTCNNGAANNTTCN|MRGGGGCGNNNNNNNNNG|TTCTAGAA|TTCTMGAAGA|TTCTAGA|GAANNTCC|GAANNNTCC
HSF1-1	{Svetlov, 1995}	Upstream	NTTCNNGAANNTTCNNGAAN
HSF1-10	{Xing, 2005}	Upstream	TTCNNGAA
HSF1-11	{Xing, 2005}	Upstream	TTCNNNGAA
HSF1-12	{Lee, 2002}	Upstream	TYTTCYAGAANNTTCY
HSF1-13	{Harbison, 2004}	Upstream	TTCYNNNNNNTTC
HSF1-14	{Harbison, 2004}	Upstream	TTCTAGAANNTTCT
HSF1-15	{Grishin, 1998}	Upstream	GAANNTTCTAGAA
HSF1-16	{Grishin, 1998}	Upstream	GGSNSSCNNGNYGG
HSF1-17	{Grishin, 1998}	Upstream	GGGNSSSNSGNNSNS
HSF1-18	{Grishin, 1998}	Upstream	AGGGGNGNNNNNSNGG
HSF1-19	{Grishin, 1998}	Upstream	GGNGGMNNGGCGS
HSF1-2	{Svetlov, 1995}	Upstream	NGAANNTTCNNGAANNTTCN
HSF1-21	{Wang, 2005}	Upstream	gGAAngTTCTAGAAg
HSF1-3	{Svetlov, 1995}	Upstream	NTTCNNGAANNTTCN
HSF1-4	{Grishin, 1998}	Upstream	MRGGGGCGNNNNNNNNNG
HSF1-5	{Kellis, 2003}	Upstream	TTCTAGAA
HSF1-6	{Kellis, 2003}	Upstream	TTCTMGAAGA
HSF1-7	{Cliften, 2003}	Upstream	TTCTAGA
HSF1-8	{Xing, 2005}	Upstream	GAANNTCC
HSF1-9	{Xing, 2005}	Upstream	GAANNNTCC
IME1	{Gasch, 2004}{Harbison, 2004}	Upstream	TRGSCGSCKA|AAKGAAANKWA
IME1-1	{Gasch, 2004}	Upstream	TRGSCGSCKA
IME1-2	{Harbison, 2004}	Upstream	AAKGAAANKWA
IME4	{Grishin, 1998}	Upstream	TGTGTGTGTG
INO2	{Grishin, 1998}{Harbison, 2004}{Kellis, 2003}{Lee, 2002}	Upstream	CATGTGAAAT|GCATGTGAARA|ATTTCACATC|CATGTG|TTTYCACATGC|SCKKCGCKSTSSTTYAA|CACATGC
INO2/INO4	{Kellis, 2003}{Harbison, 2004}	Upstream	CATGTGAAAT
INO2-1	{Grishin, 1998}	Upstream	GCATGTGAARA
INO2-2	{Harbison, 2004}	Upstream	ATTTCACATC
INO2-3	{Kellis, 2003}	Upstream	CATGTG
INO2-4	{Lee, 2002}	Upstream	TTTYCACATGC
INO2-5	{Lee, 2002}	Upstream	SCKKCGCKSTSSTTYAA
INO2-6	{Harbison, 2004}	Upstream	CACATGC
INO4	{Grishin, 1998}{Harbison, 2004}{Kellis, 2003}{Lee, 2002}{Svetlov, 1995}	Upstream	CATGTGAAAA|TYTTCACATCGY|GNNNCATGTGAA|GNNGCATGTGAAAA|CATGTGAA
INO4-1	{Grishin, 1998}	Upstream	CATGTGAAAA
INO4-2	{Svetlov, 1995}	Upstream	TYTTCACATCGY
INO4-3	{Kellis, 2003}	Upstream	GNNNCATGTGAA
INO4-4	{Lee, 2002}	Upstream	GNNGCATGTGAAAA
INO4-5	{Harbison, 2004}	Upstream	CATGTGAA
IXR1	{Grishin, 1998}{Lee, 2002}	Upstream	TTGNNANRGANGNAA|GAAAANAAAAAAAARANA|CTTTTTTTYYTSGCC
IXR1-1	{Grishin, 1998}	Upstream	TTGNNANRGANGNAA
IXR1-2	{Lee, 2002}	Upstream	GAAAANAAAAAAAARANA
IXR1-3	{Lee, 2002}	Upstream	CTTTTTTTYYTSGCC
LEU3	{Gasch, 2004}{Grishin, 1998}{Harbison, 2004}{Kellis, 2003}{Lee, 2002}{Pritsker, 2004}{Svetlov, 1995}{Xing, 2005}{Zhu, 1999}	Upstream	CCGGTACCGG|GCCGGNNCCGGC|YGCCGGTACCGGYK|GCCGGTMMCGSYC|GAAAAARAARAANAA|CCGNNNCGG|CGGRACCGG|CCGGNNCCGG|CCSGTANCGG|GCCGNNNNCGGC|GGCNNNNGCC|CCGKNACCGGC
LEU3/M685	{Harbison, 2004}{Pritsker, 2004}	Upstream	CCGGTACCGG
LEU3-1	{Svetlov, 1995}	Upstream	GCCGGNNCCGGC
LEU3-10	{Harbison, 2004}	Upstream	YGCCGGTACCGGYK
LEU3-11	{Lee, 2002}	Upstream	GCCGGTMMCGSYC
LEU3-12	{Lee, 2002}	Upstream	GAAAAARAARAANAA
LEU3-2	{Svetlov, 1995}	Upstream	CCGNNNCGG
LEU3-3	{Zhu, 1999}	Upstream	CGGRACCGG
LEU3-4	{Kellis, 2003}	Upstream	CCGGNNCCGG
LEU3-5	{Kellis, 2003}	Upstream	CCSGTANCGG
LEU3-6	{Gasch, 2004}	Upstream	GCCGNNNNCGGC
LEU3-7	{Xing, 2005}	Upstream	GGCNNNNGCC
LEU3-8	{Grishin, 1998}	Upstream	CCGKNACCGGC
LORE	{Vasconcelles, 2001}	Upstream	ACTCAACAA
LYS14	{Gasch, 2004}	Upstream	TCCRNYGGA
M1	{Pritsker, 2004}	Upstream	TYCNGAANWCWWAARCA
M10	{Pritsker, 2004}	Upstream	GMGNWKWGAAAWAYWTT
M100	{Pritsker, 2004}	Upstream	TTNGTNNWNGNGKGANA
M1000	{Pritsker, 2004}	Upstream	CATAAKGWTWGGG
M1001	{Pritsker, 2004}	Upstream	AAAACGCNATNGYNNG
M1002	{Pritsker, 2004}	Upstream	GWGAGYTCAWC
M1003	{Pritsker, 2004}	Upstream	ARAAAAACTWT
M1004	{Pritsker, 2004}	Upstream	GAKNNNRNAAAAWATTT
M1005	{Pritsker, 2004}	Upstream	AAAGAGGWAAAA
M1006	{Pritsker, 2004}	Upstream	TTTGYSCGGA
M1007	{Pritsker, 2004}	Upstream	AACACGAWRAARC
M1008	{Pritsker, 2004}	Upstream	GCGATGGGGG
M1009	{Pritsker, 2004}	Upstream	GNNGNRGNNNGNGGNNRNCCSC
M101	{Pritsker, 2004}	Upstream	GNAAANNNAAMANTTT
M1010	{Pritsker, 2004}	Upstream	GGGCSRYGG
M1011	{Pritsker, 2004}	Upstream	TTWNCNGGNRKKGYAWT
M1012	{Pritsker, 2004}	Upstream	CGAAAARWAAAWNYWTT
M1013	{Pritsker, 2004}	Upstream	AANRNAWAANNNTYTTT
M1014	{Pritsker, 2004}	Upstream	AAAANNNTYNTTNTCNG
M1015	{Pritsker, 2004}	Upstream	AGTGACTGCG
M1016	{Pritsker, 2004}	Upstream	TGCAAGTGAC
M1017	{Pritsker, 2004}	Upstream	ANRANNGNNNAANNNMAAGA
M1018	{Pritsker, 2004}	Upstream	WANANATGAAAR
M1019	{Pritsker, 2004}	Upstream	CCGAGGCAGC
M102	{Pritsker, 2004}	Upstream	AAANAGNGAMWATRNA
M1021	{Pritsker, 2004}	Upstream	GNRAAANTTTCMR
M1022	{Pritsker, 2004}	Upstream	GGAWAYAAKASRGGGCGG
M1023	{Pritsker, 2004}	Upstream	GTTKTNAASARSMGKRTGCTCGAA
M1024	{Pritsker, 2004}	Upstream	GTATATATAG
M1025	{Pritsker, 2004}	Upstream	AAWCWGGGTGMANWAA
M1026	{Pritsker, 2004}	Upstream	GAAAANWNTTKTKCNT
M1027	{Pritsker, 2004}	Upstream	GNGSGNCGNGYGNC
M1028	{Pritsker, 2004}	Upstream	GMCGGWRYNNCMSGNG
M1029	{Pritsker, 2004}	Upstream	AGACGGAGYSCCAC
M103	{Pritsker, 2004}	Upstream	AWCYGACGGCGC
M1030	{Pritsker, 2004}	Upstream	CWKGGTAAWGGSSSKCSRSYMTYTCC
M1031	{Pritsker, 2004}	Upstream	GGNNWTGGKYGGYSGRKAKKKYCG
M1032	{Pritsker, 2004}	Upstream	GGCGGCCGGWA
M1033	{Pritsker, 2004}	Upstream	GGNGANGGKCGRSCGSYWTTWCC
M1034	{Pritsker, 2004}	Upstream	CNGKCRCGYGGNRMTMMGWC
M1035	{Pritsker, 2004}	Upstream	GANRTWAGACGKMSNNCYRSRT
M1036	{Pritsker, 2004}	Upstream	AANANNNWGNWNAANAANNA
M1038	{Pritsker, 2004}	Upstream	GGSSGSTMTTTCYRGYRKNYAAA
M1039	{Pritsker, 2004}	Upstream	CCGCCGGAAA
M104	{Pritsker, 2004}	Upstream	GNGGCNCRASCM
M1040	{Pritsker, 2004}	Upstream	GCKAGGNTNTGGNTSNNGKNGRRSGTC
M1042	{Pritsker, 2004}	Upstream	SGNCGGAAATA
M1043	{Pritsker, 2004}	Upstream	TGAWTAATAASRA
M1044	{Pritsker, 2004}	Upstream	AGTAYNYAMNCARKKTRA
M1045	{Pritsker, 2004}	Upstream	TTKKTKGGTGGAG
M1046	{Pritsker, 2004}	Upstream	CGSCGGGYRRM
M1047	{Pritsker, 2004}	Upstream	AARAAAAATWGTGWWAC
M1048	{Pritsker, 2004}	Upstream	GRNNGAGSSCCNT
M1049	{Pritsker, 2004}	Upstream	GKRRAKARGRYSGAGCGCCWYKWSMCTG
M105	{Pritsker, 2004}	Upstream	CGAAAMAASCGCSA
M1050	{Pritsker, 2004}	Upstream	GNWKWGGKTSGWGSNS
M1051	{Pritsker, 2004}	Upstream	TTTKYNGNCSGNCGGAAATA
M1052	{Pritsker, 2004}	Upstream	GAATGGCCTC
M1053	{Pritsker, 2004}	Upstream	AAANGNNNRGANAKTCAATGRATSCWKT
M1054	{Pritsker, 2004}	Upstream	AWRNACWAGAAAGA
M1055	{Pritsker, 2004}	Upstream	ATTGWWNATATMMYARAWRKRG
M1056	{Pritsker, 2004}	Upstream	CGGNMANAANANGS
M1057	{Pritsker, 2004}	Upstream	ACGCMGGGTAAA
M1058	{Pritsker, 2004}	Upstream	GGWAWTWCCGGCSGCC
M1059	{Pritsker, 2004}	Upstream	WSRGTCRMGYG
M106	{Pritsker, 2004}	Upstream	CNNCGKNNRYNNYGNCNCGNNG
M1060	{Pritsker, 2004}	Upstream	AAATRNGAGGR
M1061	{Pritsker, 2004}	Upstream	MYGRRAAWAA
M1062	{Pritsker, 2004}	Upstream	AWTAWNAAGNANANGAAWG
M1063	{Pritsker, 2004}	Upstream	GKNNNNNGGCGSNCGRNMNT
M1064	{Pritsker, 2004}	Upstream	GGCGGSCRGWAWWTNCGNSG
M1066	{Pritsker, 2004}	Upstream	GGTGGAGAGG
M1067	{Pritsker, 2004}	Upstream	GGMGASGGKCGRSCG
M1068	{Pritsker, 2004}	Upstream	TATATAAACNA
M1069	{Pritsker, 2004}	Upstream	CGRNKWTTTGGKTGRTGGRSRG
M107	{Pritsker, 2004}	Upstream	SCCSNGSGCWG
M1070	{Pritsker, 2004}	Upstream	AGWATATARANWNTTTNANTANT
M1071	{Pritsker, 2004}	Upstream	AAAAAWTTGAA
M1072	{Pritsker, 2004}	Upstream	RNNGYCMNAAAANNSGNG
M1073	{Pritsker, 2004}	Upstream	GTNANGGGSSNCNNNNNNNTM
M1074	{Pritsker, 2004}	Upstream	CGCAGNRNWAAGGCG
M1075	{Pritsker, 2004}	Upstream	CNRNNNNAAAATGCNAG
M1076	{Pritsker, 2004}	Upstream	GWRKKTCSRGCGSCYWNAMMMTGCG
M1077	{Pritsker, 2004}	Upstream	CAMAMATKTGGG
M1078	{Pritsker, 2004}	Upstream	CRGTCACGTGG
M1079	{Pritsker, 2004}	Upstream	GNGWCGRGCGSCYKKWMYYTSCG
M108	{Pritsker, 2004}	Upstream	CGNGCGCNKNNNCNNGNNNNNNR
M1080	{Pritsker, 2004}	Upstream	KGTGGRGRNNNTYNA
M1081	{Pritsker, 2004}	Upstream	ANNNAACGCGTC
M1082	{Pritsker, 2004}	Upstream	CRNGSSMNANSGCNNCS
M1083	{Pritsker, 2004}	Upstream	AAANGYGYCNTTT
M1084	{Pritsker, 2004}	Upstream	GKRGNKNAAAYGARWTSG
M1085	{Pritsker, 2004}	Upstream	ARSTCGTCKA
M1086	{Pritsker, 2004}	Upstream	TCASRGGTTGCA
M1087	{Pritsker, 2004}	Upstream	GNCSCWKYGGCCGA
M1088	{Pritsker, 2004}	Upstream	CNGNRCRGGTANNA
M1089	{Pritsker, 2004}	Upstream	GGAAKGGSGG
M1090	{Pritsker, 2004}	Upstream	TCNNGNCGGNTNNCTNGGNG
M1091	{Pritsker, 2004}	Upstream	TGWATATATAS
M1092	{Pritsker, 2004}	Upstream	GNAAAAWNNNNANRYNNNNAAAA
M1093	{Pritsker, 2004}	Upstream	MANANNGGGGNARA
M1094	{Pritsker, 2004}	Upstream	AGRTGANATGA
M1095	{Pritsker, 2004}	Upstream	ACGGGTGACT
M1096	{Pritsker, 2004}	Upstream	TCTTMATNAANGG
M1097	{Pritsker, 2004}	Upstream	TCGTATANAKA
M1098	{Pritsker, 2004}	Upstream	ATGNAMCANNANNAA
M1099	{Pritsker, 2004}	Upstream	TGNNNNAAWGARAA
M11	{Pritsker, 2004}	Upstream	GGGATGAGAT
M110	{Pritsker, 2004}	Upstream	CRCGGTGGCNARA
M1100	{Pritsker, 2004}	Upstream	AAATTWCAGT
M1101	{Pritsker, 2004}	Upstream	CGATGASAAA
M1102	{Pritsker, 2004}	Upstream	CNTMGGAARRA
M1103	{Pritsker, 2004}	Upstream	TNGAAANNTTYNNNGNA
M1104	{Pritsker, 2004}	Upstream	TRCCGGGTAR
M1105	{Pritsker, 2004}	Upstream	GGSYGCCAAA
M1106	{Pritsker, 2004}	Upstream	GAGGSYGCCA
M1107	{Pritsker, 2004}	Upstream	AAKAANANGRA
M1108	{Pritsker, 2004}	Upstream	ACGTGTCAAT
M1109	{Pritsker, 2004}	Upstream	GNGTGNGCGGNNGTNKRNGNG
M111	{Pritsker, 2004}	Upstream	SGGAANNGNNNNWNNMWANWNRNNRNGCG
M1110	{Pritsker, 2004}	Upstream	CANRAAWNAAWNTTTTC
M1111	{Pritsker, 2004}	Upstream	TTATGMGAWG
M1112	{Pritsker, 2004}	Upstream	AAANNTTTTTYNTGNA
M1113	{Pritsker, 2004}	Upstream	TGNANAAGWAAC
M1114	{Pritsker, 2004}	Upstream	GGTTGTCGCYACG
M1115	{Pritsker, 2004}	Upstream	AAGARCAGRG
M1116	{Pritsker, 2004}	Upstream	GSGAWCGGAA
M1117	{Pritsker, 2004}	Upstream	AAWNTNTGGGTGYT
M1118	{Pritsker, 2004}	Upstream	MGGGNNCAARANMNNA
M1119	{Pritsker, 2004}	Upstream	GGYWYTTRAGCCMWGA
M112	{Pritsker, 2004}	Upstream	GASNNNSGCGCNNGNNT
M1120	{Pritsker, 2004}	Upstream	KGGNTNAAAWNNNCNNNNNR
M1121	{Pritsker, 2004}	Upstream	ATACCNAAAAMNG
M1122	{Pritsker, 2004}	Upstream	TSMAANAAWATKNG
M1123	{Pritsker, 2004}	Upstream	TTMMKNGARTGGNRGAACTYG
M1124	{Pritsker, 2004}	Upstream	TTAARCSARK
M1125	{Pritsker, 2004}	Upstream	CNAGGAARSGGTRMA
M1126	{Pritsker, 2004}	Upstream	GAATNGCGGRRYKCGGMWC
M1127	{Pritsker, 2004}	Upstream	TGTGNARTNNNGCNNT
M1128	{Pritsker, 2004}	Upstream	AAAANGGTRCMNNA
M1129	{Pritsker, 2004}	Upstream	GGRAYMGCGGGGYG
M113	{Pritsker, 2004}	Upstream	TMTRYRAGGCGNGMGC
M1130	{Pritsker, 2004}	Upstream	CNNAWNAAWCANNNTKNANAAAAA
M1131	{Pritsker, 2004}	Upstream	ATTNNNNGGKWWTNTNANY
M1132	{Pritsker, 2004}	Upstream	CWGGGTGMANWAAANNAWNYRSGAC
M1133	{Pritsker, 2004}	Upstream	GGAAGWACTTG
M1134	{Pritsker, 2004}	Upstream	AANNSCGACAAR
M1135	{Pritsker, 2004}	Upstream	AAWNNNGGANNNCGGSKCKYG
M1136	{Pritsker, 2004}	Upstream	ANNNRANSCANGAMMTANTT
M1137	{Pritsker, 2004}	Upstream	CSAAACCNGAA
M1138	{Pritsker, 2004}	Upstream	CGGRACRAARWNGNAG
M1139	{Pritsker, 2004}	Upstream	GGNGCCNRCGGKNC
M114	{Pritsker, 2004}	Upstream	CAGTGACACG
M1140	{Pritsker, 2004}	Upstream	AANAGGAANNNGA
M1141	{Pritsker, 2004}	Upstream	GANGTGCCTGT
M1142	{Pritsker, 2004}	Upstream	GCCAYYGTTGNGCMNAGNSSRGT
M1143	{Pritsker, 2004}	Upstream	CGTGGCCAGG
M1144	{Pritsker, 2004}	Upstream	GGCCACSNWYRWGYNRWGGGC
M1145	{Pritsker, 2004}	Upstream	CCAGNGGCNGCNYT
M1146	{Pritsker, 2004}	Upstream	GMNAAWNCCNGCNNNG
M1147	{Pritsker, 2004}	Upstream	GRSGGNMGANNGNYGKNNWSCCMYKT
M1148	{Pritsker, 2004}	Upstream	AWAMGAYANGSNNNKNG
M1149	{Pritsker, 2004}	Upstream	GGGGGGCGCG
M115	{Pritsker, 2004}	Upstream	TATATAAGGC
M1150	{Pritsker, 2004}	Upstream	GGGRMRNRNS
M1151	{Pritsker, 2004}	Upstream	AAAANAGGSGRC
M1152	{Pritsker, 2004}	Upstream	KNSGTGRGNKGRG
M1153	{Pritsker, 2004}	Upstream	GNNRSRGRNGNNGNNNGNM
M1154	{Pritsker, 2004}	Upstream	KNRGSGGRGS
M1155	{Pritsker, 2004}	Upstream	TKNGGTGMNNNGTGNNGNNNT
M1156	{Pritsker, 2004}	Upstream	CGGNKCTCGGAT
M1157	{Pritsker, 2004}	Upstream	GGANANTTTYAM
M1158	{Pritsker, 2004}	Upstream	GAAAAARAANNG
M1159	{Pritsker, 2004}	Upstream	GTCATYGCGA
M116	{Pritsker, 2004}	Upstream	ANAARGNGNNCGMR
M1160	{Pritsker, 2004}	Upstream	AAAYTRWTNNCTRNNAAA
M1161	{Pritsker, 2004}	Upstream	TGCACGGATG
M1162	{Pritsker, 2004}	Upstream	GANTGRARAWT
M1163	{Pritsker, 2004}	Upstream	GTGCAMGGAT
M1164	{Pritsker, 2004}	Upstream	GNTSNGGTWNMTNNNNNA
M1165	{Pritsker, 2004}	Upstream	GAGAGGGCCC
M1166	{Pritsker, 2004}	Upstream	ACGGATGCGG
M1167	{Pritsker, 2004}	Upstream	TMAACGAACKNA
M1168	{Pritsker, 2004}	Upstream	GRNSNNGTNYNNRGNMNGNNYCGNNC
M1169	{Pritsker, 2004}	Upstream	GGGGTTGTTT
M117	{Pritsker, 2004}	Upstream	ANAKNNANANANANANANMSANMNANA
M1170	{Pritsker, 2004}	Upstream	GNNCWNNGMAAGNNNCGNNCANNNG
M1171	{Pritsker, 2004}	Upstream	CGARRNGNNCCNAAA
M1173	{Pritsker, 2004}	Upstream	GRTGMGMTGCC
M1174	{Pritsker, 2004}	Upstream	AAAWCWATATATRMAAMAT
M1175	{Pritsker, 2004}	Upstream	GATGRSYKGC
M1176	{Pritsker, 2004}	Upstream	SNGATKGCTGG
M1177	{Pritsker, 2004}	Upstream	ANGCGATGSSWKGCNWNG
M1179	{Pritsker, 2004}	Upstream	AWGMCGTTAWRYTSKMNANYNMMT
M118	{Pritsker, 2004}	Upstream	CCGAAASAANS
M1180	{Pritsker, 2004}	Upstream	CAACWGGGRWAACCWG
M1181	{Pritsker, 2004}	Upstream	GNNRNNANNAAAAWGGCTG
M1182	{Pritsker, 2004}	Upstream	AAAAAAANSGMTG
M1183	{Pritsker, 2004}	Upstream	ATGTWGTATAT
M1184	{Pritsker, 2004}	Upstream	AARGNNNGCNNAAAA
M1185	{Pritsker, 2004}	Upstream	CCGGGTAAAA
M1186	{Pritsker, 2004}	Upstream	AGRAAAACAA
M1187	{Pritsker, 2004}	Upstream	ACGGCTGACG
M1188	{Pritsker, 2004}	Upstream	GMRCGGCNSCC
M1189	{Pritsker, 2004}	Upstream	GNCGNRCGGSTG
M119	{Pritsker, 2004}	Upstream	YNTTSGGGTAA
M1190	{Pritsker, 2004}	Upstream	ATACACAYAYACAYA
M1191	{Pritsker, 2004}	Upstream	ANNGCGAAAAAC
M1192	{Pritsker, 2004}	Upstream	AARAMGGGGMGGRCCWNMT
M1193	{Pritsker, 2004}	Upstream	CMAWGCGATKWGMWNTT
M1194	{Pritsker, 2004}	Upstream	TNRAWGRAAWA
M1195	{Pritsker, 2004}	Upstream	ANCSNTCTRARGAAAGNC
M1196	{Pritsker, 2004}	Upstream	CCATCAGGGG
M1197	{Pritsker, 2004}	Upstream	AAACGAGCNMC
M1198	{Pritsker, 2004}	Upstream	CGSAGNNNCMNGGNNG
M1199	{Pritsker, 2004}	Upstream	RGNTGCRGNNGMARNNNNKNNNNAG
M12	{Pritsker, 2004}	Upstream	GGARRTGCACGG
M120	{Pritsker, 2004}	Upstream	GCGGGCRTCA
M1200	{Pritsker, 2004}	Upstream	TTCWCGAANAA
M1201	{Pritsker, 2004}	Upstream	ANGSGATGNCCNG
M1202	{Pritsker, 2004}	Upstream	GMKWRAAAAA
M1203	{Pritsker, 2004}	Upstream	CACGCAGGGT
M1204	{Pritsker, 2004}	Upstream	ANAARNANNNANGRAANNWNNMAA
M1205	{Pritsker, 2004}	Upstream	GNCCGAANAATG
M1206	{Pritsker, 2004}	Upstream	ATYYAAAGACCG
M1207	{Pritsker, 2004}	Upstream	AATGGGTGGC
M1208	{Pritsker, 2004}	Upstream	AASNGCAGTNCA
M1209	{Pritsker, 2004}	Upstream	TWGATTGARYA
M121	{Pritsker, 2004}	Upstream	GGGGTGCACRG
M1210	{Pritsker, 2004}	Upstream	GCGCCGTCRGWTATGATATRG
M1211	{Pritsker, 2004}	Upstream	AAAANNCWCGWSNC
M1212	{Pritsker, 2004}	Upstream	TNAGMNNARANSANANNA
M1213	{Pritsker, 2004}	Upstream	GAAANAAKTKNNKNRAWAKKKA
M1214	{Pritsker, 2004}	Upstream	MCGWAANNARCGA
M1215	{Pritsker, 2004}	Upstream	AAANNASCGWTG
M1216	{Pritsker, 2004}	Upstream	ANGKGWRTTTT
M1217	{Pritsker, 2004}	Upstream	CGTRAATNYYNWWWRNNGAAA
M1218	{Pritsker, 2004}	Upstream	ARYACCGATGAG
M1219	{Pritsker, 2004}	Upstream	KNNNGTWNATANSCAAAG
M122	{Pritsker, 2004}	Upstream	RTNNANANAWRTNNRTNNNTGNG
M1220	{Pritsker, 2004}	Upstream	ANNMCSGATGARAWRWKWT
M1221	{Pritsker, 2004}	Upstream	RNGNAAAAMACA
M1222	{Pritsker, 2004}	Upstream	CAGGYTGCASWYT
M1223	{Pritsker, 2004}	Upstream	GCGCGCKGAC
M1224	{Pritsker, 2004}	Upstream	GCCACGTSAA
M1225	{Pritsker, 2004}	Upstream	GWTTWGRACRGGAGWGT
M1226	{Pritsker, 2004}	Upstream	CWWTSCKMWGAGCKTTTGNWRA
M1227	{Pritsker, 2004}	Upstream	KNAGNTYTTGAA
M1228	{Pritsker, 2004}	Upstream	AAWAATTTYNRNTC
M1229	{Pritsker, 2004}	Upstream	ANARNAATAGNGR
M123	{Pritsker, 2004}	Upstream	SGGNGGCAAAA
M1230	{Pritsker, 2004}	Upstream	AACAAGGGCC
M1231	{Pritsker, 2004}	Upstream	GTGTGCTCGAACGATTAG
M1232	{Pritsker, 2004}	Upstream	AAYGCKMTGA
M1233	{Pritsker, 2004}	Upstream	GGGAGAGTTA
M1234	{Pritsker, 2004}	Upstream	AWCGCWYTGARNRAA
M1235	{Pritsker, 2004}	Upstream	TYGRMCGATTMGKRCKKSMG
M1236	{Pritsker, 2004}	Upstream	GCTAACGGAT
M1237	{Pritsker, 2004}	Upstream	CAGAGCGTTT
M1238	{Pritsker, 2004}	Upstream	TCNAACAMNAAA
M1239	{Pritsker, 2004}	Upstream	GCTYTTGAAAA
M124	{Pritsker, 2004}	Upstream	GNGCCGTNNNNNRTGA
M1240	{Pritsker, 2004}	Upstream	AMCARNAGWRKGCYCGMMCSRT
M1241	{Pritsker, 2004}	Upstream	ACGGGGCGGRC
M1242	{Pritsker, 2004}	Upstream	ATGCRWTGAGMWYWWKARA
M1243	{Pritsker, 2004}	Upstream	GCTCGAACGA
M1244	{Pritsker, 2004}	Upstream	ACGAACCAAT
M1245	{Pritsker, 2004}	Upstream	ANAWNNWTTNNGANCAANA
M1246	{Pritsker, 2004}	Upstream	GGGGCGGRCCT
M1247	{Pritsker, 2004}	Upstream	GSAGTGTGCTCG
M1248	{Pritsker, 2004}	Upstream	CAGAGCGTTTGYTGAYG
M1249	{Pritsker, 2004}	Upstream	ATATATAAAG
M125	{Pritsker, 2004}	Upstream	GCCACCGAAAA
M1250	{Pritsker, 2004}	Upstream	AKNTNWTGAANAA
M1251	{Pritsker, 2004}	Upstream	AMCAATAGAR
M1252	{Pritsker, 2004}	Upstream	CGGNNWTAAGMMGGGG
M1253	{Pritsker, 2004}	Upstream	AATGCGATRAGC
M1254	{Pritsker, 2004}	Upstream	GNGCTNNNGMRAWATTTC
M1255	{Pritsker, 2004}	Upstream	GAGAGTTAAAA
M1256	{Pritsker, 2004}	Upstream	CNAACGNWYNNANRRMRGGNCSKNS
M1257	{Pritsker, 2004}	Upstream	AAAAATTTCNGATCANTNNNAAMNNA
M1258	{Pritsker, 2004}	Upstream	AAGGCCCTTG
M1259	{Pritsker, 2004}	Upstream	CAATGCGATG
M126	{Pritsker, 2004}	Upstream	AAGGCGAGCR
M1260	{Pritsker, 2004}	Upstream	CGAACGRWTAKAA
M1261	{Pritsker, 2004}	Upstream	TAWACGACSS
M1262	{Pritsker, 2004}	Upstream	GCNCGGNNGNTYNNGNNNS
M1263	{Pritsker, 2004}	Upstream	RRAARNANANNAGG
M1264	{Pritsker, 2004}	Upstream	GNRCGNGNGGGSNG
M1265	{Pritsker, 2004}	Upstream	SNNNNNRNGNSGRNGSNNGG
M1266	{Pritsker, 2004}	Upstream	GNGGNNGNNNNNCNNGNGGGNNS
M1267	{Pritsker, 2004}	Upstream	RNNRNSNNNNNNGNNNGRNGGGNSG
M1268	{Pritsker, 2004}	Upstream	GNGGNGNNGSNCGNSNNNS
M1269	{Pritsker, 2004}	Upstream	SCYGCACSGNA
M127	{Pritsker, 2004}	Upstream	RANGNGNGRMAAA
M129	{Pritsker, 2004}	Upstream	GGYRRTGAGCCSWRCRRWA
M13	{Pritsker, 2004}	Upstream	GNAAGAASAAA
M131	{Pritsker, 2004}	Upstream	GNANNWWRNNAAGNGGAA
M132	{Pritsker, 2004}	Upstream	GGTAATATYKGGGCG
M133	{Pritsker, 2004}	Upstream	TRANNWTNKNGMGATGAGC
M134	{Pritsker, 2004}	Upstream	GAAKARTAATGA
M135	{Pritsker, 2004}	Upstream	ANNNAMNTNRTNATRTAM
M136	{Pritsker, 2004}	Upstream	AANNNNANGNNAAWACAGRMA
M137	{Pritsker, 2004}	Upstream	TTATAWAANAA
M138	{Pritsker, 2004}	Upstream	GCGAAAAAGCGAGGCG
M139	{Pritsker, 2004}	Upstream	ANGNANANGGCGTNW
M14	{Pritsker, 2004}	Upstream	GGAGTCACTNNC
M140	{Pritsker, 2004}	Upstream	AGRYCMAAAACRRTA
M141	{Pritsker, 2004}	Upstream	GAAAGACRCTT
M142	{Pritsker, 2004}	Upstream	ARAAANWACGGNWC
M143	{Pritsker, 2004}	Upstream	AGAAAAGRCATT
M144	{Pritsker, 2004}	Upstream	CCCAAAACGG
M145	{Pritsker, 2004}	Upstream	GGTCAAAAAC
M146	{Pritsker, 2004}	Upstream	TRATGCATGAC
M147	{Pritsker, 2004}	Upstream	YWYGWWGAAAWGAKY
M148	{Pritsker, 2004}	Upstream	TTGAAYNNNNTNTNATNG
M149	{Pritsker, 2004}	Upstream	GANGACGCTATT
M15	{Pritsker, 2004}	Upstream	CGGCACNKGRG
M150	{Pritsker, 2004}	Upstream	TTTTGGWGATG
M151	{Pritsker, 2004}	Upstream	CGTTTGAGGG
M152	{Pritsker, 2004}	Upstream	GGCGGCTATT
M153	{Pritsker, 2004}	Upstream	GGGCGGCTATTTATMTANA
M154	{Pritsker, 2004}	Upstream	GAAGNAAANNNMNKNNNC
M155	{Pritsker, 2004}	Upstream	CGCCGGCGGC
M156	{Pritsker, 2004}	Upstream	GGATAACGCG
M157	{Pritsker, 2004}	Upstream	GGNTAASGCSG
M158	{Pritsker, 2004}	Upstream	SNANAANNCGGCTT
M159	{Pritsker, 2004}	Upstream	GRNNNRGTGNAAAAA
M16	{Pritsker, 2004}	Upstream	CSNSGRNNNNNNRNGCRG
M160	{Pritsker, 2004}	Upstream	AAAANNNGMNGMGAW
M161	{Pritsker, 2004}	Upstream	GSGGNNWAYNGMGC
M163	{Pritsker, 2004}	Upstream	SKTRAKCGGC
M164	{Pritsker, 2004}	Upstream	CASWMMTGCCATMWGG
M165	{Pritsker, 2004}	Upstream	GNKANAGSCNGTGSAG
M166	{Pritsker, 2004}	Upstream	CGTSCNGNTGAGCGG
M167	{Pritsker, 2004}	Upstream	CRNACGGCAGMSNCGAWYYARNA
M168	{Pritsker, 2004}	Upstream	TGCGATGAG
M169	{Pritsker, 2004}	Upstream	ANCGAWNAGNNNNNRAGA
M17	{Pritsker, 2004}	Upstream	AMATAYRTANATWCWNWNA
M170	{Pritsker, 2004}	Upstream	AGSKCATCGCMTWAA
M171	{Pritsker, 2004}	Upstream	GAGNTANAWAAW
M172	{Pritsker, 2004}	Upstream	AWAATWWAATTT
M174	{Pritsker, 2004}	Upstream	ATKAGTTAGA
M175	{Pritsker, 2004}	Upstream	AKMAACARNAA
M176	{Pritsker, 2004}	Upstream	GAGGTGGTGT
M177	{Pritsker, 2004}	Upstream	AANNARCNRMANRANRAANMA
M178	{Pritsker, 2004}	Upstream	GNAKCCGAGMSAAWKG
M179	{Pritsker, 2004}	Upstream	CCGAGAGAAT
M18	{Pritsker, 2004}	Upstream	CCGCGGAATAA
M180	{Pritsker, 2004}	Upstream	GRTGGNWTCCKAGA
M181	{Pritsker, 2004}	Upstream	AGCGCCTAAG
M182	{Pritsker, 2004}	Upstream	CTGAAAAAYC
M183	{Pritsker, 2004}	Upstream	GRCGSRGGWNGNGCAG
M184	{Pritsker, 2004}	Upstream	AAAACCGGCG
M185	{Pritsker, 2004}	Upstream	GATGAGATGAG
M186	{Pritsker, 2004}	Upstream	MGNGMNGKNAAAAA
M188	{Pritsker, 2004}	Upstream	YTCCGMTGAGWT
M189	{Pritsker, 2004}	Upstream	TTNCRNTSNGNTGAG
M19	{Pritsker, 2004}	Upstream	GNTCNTGNAANNANAA
M190	{Pritsker, 2004}	Upstream	CANAAAANTTTY
M191	{Pritsker, 2004}	Upstream	GNGRNGAGMKGRSAWNARNWNWRA
M192	{Pritsker, 2004}	Upstream	GCGGAGYGAMRWRTNTT
M193	{Pritsker, 2004}	Upstream	CGGAGCGACG
M194	{Pritsker, 2004}	Upstream	GGCCGAGAAA
M195	{Pritsker, 2004}	Upstream	ANNYMGAGNAAAARA
M196	{Pritsker, 2004}	Upstream	CKAGGGCTTT
M198	{Pritsker, 2004}	Upstream	ANAANNAAAATTT
M199	{Pritsker, 2004}	Upstream	GGNNNANANATGAANANTTT
M2	{Pritsker, 2004}	Upstream	WWATAAATAW
M20	{Pritsker, 2004}	Upstream	CGNGGARRNWNNGRS
M200	{Pritsker, 2004}	Upstream	RANAGCANGNGRAA
M201	{Pritsker, 2004}	Upstream	GKGTGCCATT
M202	{Pritsker, 2004}	Upstream	AWNMNCRGGYAWCNKNAGRTKG
M203	{Pritsker, 2004}	Upstream	AMGAGCGNRARAG
M204	{Pritsker, 2004}	Upstream	GATCATTGGA
M205	{Pritsker, 2004}	Upstream	SGSSNNGGCGG
M206	{Pritsker, 2004}	Upstream	GNMNGNSSGNNNGGNSGG
M208	{Pritsker, 2004}	Upstream	GNNNGRCGGNNNNSNNNGNGS
M209	{Pritsker, 2004}	Upstream	MCKARGGGGNNNNNG
M21	{Pritsker, 2004}	Upstream	SNNNGCGGMANMRNRNGS
M210	{Pritsker, 2004}	Upstream	GGCCGTGGCC
M211	{Pritsker, 2004}	Upstream	GNGGNRRNNNGKGGNNRNC
M212	{Pritsker, 2004}	Upstream	GNGGNNRNGNNNGGNNGNSCG
M213	{Pritsker, 2004}	Upstream	GGAMGNGSGNGGCRG
M214	{Pritsker, 2004}	Upstream	ANTAWATAAAC
M215	{Pritsker, 2004}	Upstream	GATTGGCTSAA
M216	{Pritsker, 2004}	Upstream	AAAAKGGNAAAACANMA
M217	{Pritsker, 2004}	Upstream	GWGCTCKGCGRGT
M218	{Pritsker, 2004}	Upstream	GWAGRGATGG
M219	{Pritsker, 2004}	Upstream	GRGGATKGGRAGA
M22	{Pritsker, 2004}	Upstream	CNGNGNNGSCWGSNCC
M220	{Pritsker, 2004}	Upstream	AANAYWACTATWTA
M221	{Pritsker, 2004}	Upstream	GGKYGGYSGRKAKKKYCGRSSGCC
M222	{Pritsker, 2004}	Upstream	GGGTMRAGSSSCTYKACCC
M223	{Pritsker, 2004}	Upstream	GNCGNGNRAGTKAAA
M224	{Pritsker, 2004}	Upstream	AATGGAANTTTC
M225	{Pritsker, 2004}	Upstream	AATAAMCGMC
M226	{Pritsker, 2004}	Upstream	GTGCWCRGYGNC
M227	{Pritsker, 2004}	Upstream	CNCGCGAAAAA
M228	{Pritsker, 2004}	Upstream	CGSGNAANRNNGNGNR
M229	{Pritsker, 2004}	Upstream	GAGCTCGGCG
M23	{Pritsker, 2004}	Upstream	CNGNYNCGCGGA
M230	{Pritsker, 2004}	Upstream	GCGAAAAANYKRGAAC
M231	{Pritsker, 2004}	Upstream	RNGGNNNGGNCGNNAANNA
M232	{Pritsker, 2004}	Upstream	TNAAAGAKAWNTNT
M233	{Pritsker, 2004}	Upstream	SNATATATAMGNR
M234	{Pritsker, 2004}	Upstream	AATYACASGNGNT
M235	{Pritsker, 2004}	Upstream	TANAWAWGCNTAT
M236	{Pritsker, 2004}	Upstream	KNNTAAARCNNRC
M237	{Pritsker, 2004}	Upstream	CCCGGNNTGTNNKNTACNRA
M239	{Pritsker, 2004}	Upstream	AANMKTCGWWCRGNG
M24	{Pritsker, 2004}	Upstream	CRNGRAANNANNRGC
M240	{Pritsker, 2004}	Upstream	AATGCAGGGA
M241	{Pritsker, 2004}	Upstream	ARNANNTNGAAAANT
M242	{Pritsker, 2004}	Upstream	RNNGNNNNAANCNNANANNNNAGNNA
M244	{Pritsker, 2004}	Upstream	AMARNTGAANAA
M245	{Pritsker, 2004}	Upstream	TAAAWAGTTAT
M246	{Pritsker, 2004}	Upstream	GATGAGTTAGATC
M247	{Pritsker, 2004}	Upstream	GGGRAAAGAWAA
M248	{Pritsker, 2004}	Upstream	ARKATCGGGG
M249	{Pritsker, 2004}	Upstream	AAATACCCGG
M25	{Pritsker, 2004}	Upstream	MGGMGCTGCM
M250	{Pritsker, 2004}	Upstream	GGGGCAAAAC
M251	{Pritsker, 2004}	Upstream	CGCGCAAGCA
M252	{Pritsker, 2004}	Upstream	CNGANNGGNTNMGRNNNTGCGCWG
M253	{Pritsker, 2004}	Upstream	YTKCKSAGGWAAWASC
M254	{Pritsker, 2004}	Upstream	CCWGNGMRGGWAAAAMMMARYG
M255	{Pritsker, 2004}	Upstream	GTGGMMKRRYGRYKAAGGCG
M256	{Pritsker, 2004}	Upstream	CGGTAGCGCG
M257	{Pritsker, 2004}	Upstream	AGGTTAGGGGTTCGA
M258	{Pritsker, 2004}	Upstream	AGGTTNAAARNNNA
M259	{Pritsker, 2004}	Upstream	GTWRGGGGYTCGANCCCC
M26	{Pritsker, 2004}	Upstream	AGCKSCWGAKG
M261	{Pritsker, 2004}	Upstream	SCTGMAAGMTT
M262	{Pritsker, 2004}	Upstream	GCSNWGTTKGNS
M263	{Pritsker, 2004}	Upstream	GCCYTGTWGGSGS
M264	{Pritsker, 2004}	Upstream	GRRGRSYSGAASMMMYAACMKTATG
M265	{Pritsker, 2004}	Upstream	GNGGANANNGNNCGAGAAACTT
M266	{Pritsker, 2004}	Upstream	CCGCGCGTGG
M267	{Pritsker, 2004}	Upstream	ANCAYGCGMGGSA
M268	{Pritsker, 2004}	Upstream	CRWCGCAAANAA
M269	{Pritsker, 2004}	Upstream	GGNNRKNGNNAAAWANKNTW
M27	{Pritsker, 2004}	Upstream	TGYNYTKNTGNYTYCAGG
M271	{Pritsker, 2004}	Upstream	GGGNNNNNGNGNNNGASS
M272	{Pritsker, 2004}	Upstream	CTCGATGAWAA
M273	{Pritsker, 2004}	Upstream	CGGYGCGGTG
M274	{Pritsker, 2004}	Upstream	TNNTGGARAANNNNA
M275	{Pritsker, 2004}	Upstream	MNCMAANAGNAA
M276	{Pritsker, 2004}	Upstream	GCWGNSNCNGCNWNNTKNKR
M277	{Pritsker, 2004}	Upstream	SCWGNSGNTGC
M278	{Pritsker, 2004}	Upstream	SCAGNCGCNGSG
M279	{Pritsker, 2004}	Upstream	RGRWAAAGGC
M28	{Pritsker, 2004}	Upstream	GCAGNNGCNGCCT
M280	{Pritsker, 2004}	Upstream	GAGATSARCTGA
M281	{Pritsker, 2004}	Upstream	TACTRRAAAR
M282	{Pritsker, 2004}	Upstream	GNANNNWAANGGNGCYCNWCC
M283	{Pritsker, 2004}	Upstream	TACWTGTANATA
M284	{Pritsker, 2004}	Upstream	GWNNWTGGNNNMANAAA
M285	{Pritsker, 2004}	Upstream	AAATAAWGGA
M286	{Pritsker, 2004}	Upstream	TGAAAWGTAAA
M287	{Pritsker, 2004}	Upstream	GNGGNWRYTRNAAKNNARAA
M288	{Pritsker, 2004}	Upstream	GGAAAWACCNG
M289	{Pritsker, 2004}	Upstream	RRGNGNRRAAAA
M29	{Pritsker, 2004}	Upstream	ANWGYTGRYRCA
M290	{Pritsker, 2004}	Upstream	CCGTGNTTNANNNAAWGGAA
M291	{Pritsker, 2004}	Upstream	AGCTAGCCGA
M292	{Pritsker, 2004}	Upstream	WAGGRGAANRA
M293	{Pritsker, 2004}	Upstream	GGCAGYNARAAANA
M294	{Pritsker, 2004}	Upstream	GNWTNAGNNRAAGGAWNNANNNAWA
M295	{Pritsker, 2004}	Upstream	TGRAANATWTTNAAA
M296	{Pritsker, 2004}	Upstream	SGYGGCGAAA
M297	{Pritsker, 2004}	Upstream	AYATATACYKATA
M298	{Pritsker, 2004}	Upstream	AYGGCTNGGYNNNGAAATNG
M299	{Pritsker, 2004}	Upstream	GCTCSGYGKCGAA
M3	{Pritsker, 2004}	Upstream	ARAYYAGAAA
M30	{Pritsker, 2004}	Upstream	CSYGGAANMANNRG
M300	{Pritsker, 2004}	Upstream	GYNNAGGGGNCTY
M301	{Pritsker, 2004}	Upstream	ATATATATANA
M302	{Pritsker, 2004}	Upstream	GAANGGGTGNNAA
M303	{Pritsker, 2004}	Upstream	CGAGGGSWYTTTYC
M304	{Pritsker, 2004}	Upstream	GCNGCNGGNNNNTNNNGNCNM
M305	{Pritsker, 2004}	Upstream	TAGCGAGGGC
M306	{Pritsker, 2004}	Upstream	GMGRGGKCWTTT
M307	{Pritsker, 2004}	Upstream	CGNWRNAAARKTTTT
M308	{Pritsker, 2004}	Upstream	AAAAGGNGAARA
M309	{Pritsker, 2004}	Upstream	SGCGYGTGAC
M31	{Pritsker, 2004}	Upstream	GAAAAWGAARAKT
M310	{Pritsker, 2004}	Upstream	TATGGGTGTA
M311	{Pritsker, 2004}	Upstream	CAGNAGCCSAKCCMA
M312	{Pritsker, 2004}	Upstream	ARNNNNWNNAMAKGGCM
M313	{Pritsker, 2004}	Upstream	AGCACAGGGC
M314	{Pritsker, 2004}	Upstream	GNAAKAMAGWG
M315	{Pritsker, 2004}	Upstream	CCTSTGAAAA
M316	{Pritsker, 2004}	Upstream	ARAGGNAAAAGNA
M317	{Pritsker, 2004}	Upstream	AAACGANCTCG
M318	{Pritsker, 2004}	Upstream	CRAYGNGATSASGTGC
M319	{Pritsker, 2004}	Upstream	CGTGCRCGGANNNAKC
M32	{Pritsker, 2004}	Upstream	CYSMGCGGMARMRRRGGCRGC
M320	{Pritsker, 2004}	Upstream	GRAKGGGCCMWGWRNTNC
M321	{Pritsker, 2004}	Upstream	ACKTCACGYGGG
M322	{Pritsker, 2004}	Upstream	GSCSCGKNWWGKGGGGC
M323	{Pritsker, 2004}	Upstream	GCGGGNNNNAAAARA
M324	{Pritsker, 2004}	Upstream	GGCNTKYNNGAGAARA
M325	{Pritsker, 2004}	Upstream	GGNCGNNAGRNGGKNNNCSNC
M326	{Pritsker, 2004}	Upstream	RNRRRNRNRNGGCS
M327	{Pritsker, 2004}	Upstream	GANGNGNGKSNNAAAA
M328	{Pritsker, 2004}	Upstream	GRRGSGSGGC
M329	{Pritsker, 2004}	Upstream	WGAGGNGGSNS
M33	{Pritsker, 2004}	Upstream	GNGKNAACNAKGR
M330	{Pritsker, 2004}	Upstream	RRGNGGCGYGGC
M331	{Pritsker, 2004}	Upstream	GGGGNSGCSGCC
M332	{Pritsker, 2004}	Upstream	GANNAARAGNNNTTTTTT
M333	{Pritsker, 2004}	Upstream	MNNNNTNCAAAAAAR
M334	{Pritsker, 2004}	Upstream	GNRAANGSGGNNGG
M335	{Pritsker, 2004}	Upstream	GSAMKGSNGNG
M336	{Pritsker, 2004}	Upstream	AACKCGSNNRGNK
M337	{Pritsker, 2004}	Upstream	MRCGGYNGGGTY
M338	{Pritsker, 2004}	Upstream	GCACRGCGRG
M339	{Pritsker, 2004}	Upstream	CNWNGTGGGCAMNA
M34	{Pritsker, 2004}	Upstream	GNNGANAANGAANANNNNA
M340	{Pritsker, 2004}	Upstream	GMCAAARGAR
M341	{Pritsker, 2004}	Upstream	TTAAGGGATY
M342	{Pritsker, 2004}	Upstream	SCMGTSCRGG
M343	{Pritsker, 2004}	Upstream	GAGCGGCGCS
M344	{Pritsker, 2004}	Upstream	ARANNGNANNNNANAMMA
M345	{Pritsker, 2004}	Upstream	YAAACCAGCA
M346	{Pritsker, 2004}	Upstream	AANWWNNNTTGYTGGCG
M347	{Pritsker, 2004}	Upstream	AATCAGCTGG
M348	{Pritsker, 2004}	Upstream	CCGAAATAGG
M349	{Pritsker, 2004}	Upstream	SCNNSGGANATWTCG
M35	{Pritsker, 2004}	Upstream	CRGWGAAAAAAWWWTTTTT
M350	{Pritsker, 2004}	Upstream	GYAAKNYRCGAWAWATSCG
M351	{Pritsker, 2004}	Upstream	GCGGCTTACG
M352	{Pritsker, 2004}	Upstream	GNCNNNNNTAAANANGNKNMNNRA
M353	{Pritsker, 2004}	Upstream	AAAACARYNACWA
M354	{Pritsker, 2004}	Upstream	AANWANAGNCNNTANTNNWNTTT
M355	{Pritsker, 2004}	Upstream	MTTACGCGAS
M356	{Pritsker, 2004}	Upstream	GNGGAANAAGCA
M357	{Pritsker, 2004}	Upstream	GCNNNGTGRAANWWNCA
M358	{Pritsker, 2004}	Upstream	AGNNTWAAYAARGRAMNNNAA
M359	{Pritsker, 2004}	Upstream	AANNANNNAANNNGANGAKNNAS
M36	{Pritsker, 2004}	Upstream	WNCGMTGCGANR
M360	{Pritsker, 2004}	Upstream	TRAAGNNNTNNNTNANATNT
M361	{Pritsker, 2004}	Upstream	ANNAKTTAGAT
M362	{Pritsker, 2004}	Upstream	TWASGCGWGCGWYT
M363	{Pritsker, 2004}	Upstream	AANAMGNRANGWGRWRA
M364	{Pritsker, 2004}	Upstream	AKMTNNNWKARNNSWRTCAGYAWNGG
M365	{Pritsker, 2004}	Upstream	CGCGAGCKTTTTGG
M366	{Pritsker, 2004}	Upstream	ATGGCKWCRAAGG
M367	{Pritsker, 2004}	Upstream	CNGCNNNGNCNNGTGRC
M368	{Pritsker, 2004}	Upstream	ACGTNACYGTR
M369	{Pritsker, 2004}	Upstream	SNKNKTTTTGGR
M37	{Pritsker, 2004}	Upstream	GMNNTNNGMTGCGA
M371	{Pritsker, 2004}	Upstream	RNNNNGCMGYMNNTNNTG
M372	{Pritsker, 2004}	Upstream	TNANKNGWTGASTNA
M373	{Pritsker, 2004}	Upstream	AYGCNNGNCRRATGAKCYNG
M374	{Pritsker, 2004}	Upstream	CASRCNNAWATATA
M375	{Pritsker, 2004}	Upstream	TWCCGNGGGGCG
M376	{Pritsker, 2004}	Upstream	WAMTAAWWGCWANA
M377	{Pritsker, 2004}	Upstream	ARTGGCAAARW
M379	{Pritsker, 2004}	Upstream	ANRAAWGAGSNA
M38	{Pritsker, 2004}	Upstream	ACNAANTTCTAACNCGNGKNGNNNGRA
M380	{Pritsker, 2004}	Upstream	AMGNNTKTTGGCGGGTAA
M381	{Pritsker, 2004}	Upstream	AATGRRATGGCT
M384	{Pritsker, 2004}	Upstream	GAGGSRYATAAC
M385	{Pritsker, 2004}	Upstream	GGWMCKTGCMGYGCG
M386	{Pritsker, 2004}	Upstream	AGCGNRAAANAA
M387	{Pritsker, 2004}	Upstream	AANCACTAAWA
M388	{Pritsker, 2004}	Upstream	ATATATAWWMATNYATAT
M389	{Pritsker, 2004}	Upstream	AWAGGGYTWA
M39	{Pritsker, 2004}	Upstream	AGATGNGNTGNCATRT
M390	{Pritsker, 2004}	Upstream	TAAACGAMWAKMGC
M391	{Pritsker, 2004}	Upstream	AARAMGAYAGNGAA
M392	{Pritsker, 2004}	Upstream	GAAGCGGTGC
M393	{Pritsker, 2004}	Upstream	KYGCSAANAAA
M394	{Pritsker, 2004}	Upstream	GGCGGNWAAAG
M395	{Pritsker, 2004}	Upstream	GNGGRAAAARA
M396	{Pritsker, 2004}	Upstream	RNAGGSANGGGTT
M397	{Pritsker, 2004}	Upstream	GWRCGNTKNWNTATWNNAAANWG
M398	{Pritsker, 2004}	Upstream	TTTCGGAGARAA
M399	{Pritsker, 2004}	Upstream	ANTTGAAANAWTNT
M4	{Pritsker, 2004}	Upstream	GGCAAGGGGC
M40	{Pritsker, 2004}	Upstream	TGRGATGWNNTG
M400	{Pritsker, 2004}	Upstream	AATGATTGKT
M401	{Pritsker, 2004}	Upstream	GAGATTAAGG
M402	{Pritsker, 2004}	Upstream	CSSCSARTNNNGCGG
M403	{Pritsker, 2004}	Upstream	GCGATGWGSCARA
M404	{Pritsker, 2004}	Upstream	ARCAAAAAGG
M405	{Pritsker, 2004}	Upstream	TGGATSCGCR
M406	{Pritsker, 2004}	Upstream	RSNGGWRGAWGG
M407	{Pritsker, 2004}	Upstream	AAANTWTGGWGCA
M408	{Pritsker, 2004}	Upstream	GAWGATGGAGSCRRYGATG
M409	{Pritsker, 2004}	Upstream	AAAANTNNNNGNNWNANAMANA
M41	{Pritsker, 2004}	Upstream	AAAAATGTTNTA
M410	{Pritsker, 2004}	Upstream	CNAWNMNNATANCNGSAA
M411	{Pritsker, 2004}	Upstream	GCTTCGAGAT
M413	{Pritsker, 2004}	Upstream	CNRMAAAANTANNT
M414	{Pritsker, 2004}	Upstream	CMYGCGCGAK
M415	{Pritsker, 2004}	Upstream	TNKTSNGACRCG
M416	{Pritsker, 2004}	Upstream	WNCTTAAAAG
M417	{Pritsker, 2004}	Upstream	CAAAACNYRAA
M418	{Pritsker, 2004}	Upstream	GGGGRNNNCSSYCWT
M419	{Pritsker, 2004}	Upstream	GATGTTGTAG
M42	{Pritsker, 2004}	Upstream	AAAGNCANATAT
M420	{Pritsker, 2004}	Upstream	MAANNGYGARW
M421	{Pritsker, 2004}	Upstream	CAMGTGCYKTMKGGMT
M422	{Pritsker, 2004}	Upstream	CMWAKGGCWNCCAAA
M423	{Pritsker, 2004}	Upstream	TMNCCGTTGGRGTAAA
M425	{Pritsker, 2004}	Upstream	CGGYYATTAGCSGC
M426	{Pritsker, 2004}	Upstream	AARNANANANNNNANNANNAAA
M427	{Pritsker, 2004}	Upstream	CAGGTGTYAG
M428	{Pritsker, 2004}	Upstream	ACCCGGAAAA
M429	{Pritsker, 2004}	Upstream	WGAAAAATNTC
M43	{Pritsker, 2004}	Upstream	GGCRCCCGGC
M430	{Pritsker, 2004}	Upstream	GGGCSKNYCTTCWRWKSGTTYG
M431	{Pritsker, 2004}	Upstream	AAAGGAAWWGAT
M432	{Pritsker, 2004}	Upstream	TGGGCGGCT
M433	{Pritsker, 2004}	Upstream	GCTSGGCGGGT
M434	{Pritsker, 2004}	Upstream	AWNMTTAAAGGNNAA
M436	{Pritsker, 2004}	Upstream	SSCCAKNGWGTS
M437	{Pritsker, 2004}	Upstream	AANNGNSCGAAAMAA
M438	{Pritsker, 2004}	Upstream	CTCCGCGGAA
M439	{Pritsker, 2004}	Upstream	GKMARCKCCGCGG
M44	{Pritsker, 2004}	Upstream	TKKGKCCMMWGCMGGGT
M440	{Pritsker, 2004}	Upstream	GCCCNWGNNKCMGMGGMG
M441	{Pritsker, 2004}	Upstream	GSGGCASAGA
M443	{Pritsker, 2004}	Upstream	TNCMNAANNNTNNGGAAAAMAA
M444	{Pritsker, 2004}	Upstream	CNSGCGGGAT
M445	{Pritsker, 2004}	Upstream	ATAAANAGNGTGNCANTNG
M446	{Pritsker, 2004}	Upstream	GCGSGNGGWAA
M447	{Pritsker, 2004}	Upstream	CGANANCKGGGTG
M448	{Pritsker, 2004}	Upstream	AGGRAARNNAANG
M449	{Pritsker, 2004}	Upstream	ANNNRAARAGANANNNNNNCANANA
M45	{Pritsker, 2004}	Upstream	CTGAATTAGA
M450	{Pritsker, 2004}	Upstream	TRTANRCGCG
M451	{Pritsker, 2004}	Upstream	CCCCNNNNYGNNNSGGNNKGRNS
M452	{Pritsker, 2004}	Upstream	CGMANKRCGNAA
M453	{Pritsker, 2004}	Upstream	GGGNSNGANGNNGGGNGNCG
M454	{Pritsker, 2004}	Upstream	GSCNNYGGCRG
M455	{Pritsker, 2004}	Upstream	SGGMSGCNGC
M456	{Pritsker, 2004}	Upstream	GNCGSNGNSNNNNNNNNNWNS
M457	{Pritsker, 2004}	Upstream	SRNSCGCNGNNSSNAA
M458	{Pritsker, 2004}	Upstream	GCNSNGGNCGNAANA
M459	{Pritsker, 2004}	Upstream	MNNMNNKNNGRGCCAA
M46	{Pritsker, 2004}	Upstream	ANKWNNNANTTTCGCGNWNG
M460	{Pritsker, 2004}	Upstream	ATGAGMCAAA
M461	{Pritsker, 2004}	Upstream	GGRCSAAAGA
M462	{Pritsker, 2004}	Upstream	AMGNGNNGNNCNWAANNNRMAA
M463	{Pritsker, 2004}	Upstream	GGGGGNNGCSGNMNTT
M464	{Pritsker, 2004}	Upstream	GSRGAYGCMG
M465	{Pritsker, 2004}	Upstream	ANRCASGGRANG
M466	{Pritsker, 2004}	Upstream	YRCGKGAGGGGG
M467	{Pritsker, 2004}	Upstream	GGGRCGSGGCC
M468	{Pritsker, 2004}	Upstream	GKSSGNCGSNGCC
M469	{Pritsker, 2004}	Upstream	ARGGSSAAWS
M47	{Pritsker, 2004}	Upstream	GCGCRNAWTWA
M470	{Pritsker, 2004}	Upstream	ARNAANTTCNAGNA
M471	{Pritsker, 2004}	Upstream	AAAGGNGWAARAA
M472	{Pritsker, 2004}	Upstream	GCCGCACNGTCANNNG
M473	{Pritsker, 2004}	Upstream	SNGANRARATGANA
M474	{Pritsker, 2004}	Upstream	CGSCSGAWGC
M475	{Pritsker, 2004}	Upstream	GANNGANNCGGGTAA
M476	{Pritsker, 2004}	Upstream	AAGGTNSAAAA
M477	{Pritsker, 2004}	Upstream	AAATAAAGGYAC
M478	{Pritsker, 2004}	Upstream	CNNTAGGGCTTNNNR
M479	{Pritsker, 2004}	Upstream	AAAAKAAANGC
M48	{Pritsker, 2004}	Upstream	MATAAGGGKG
M481	{Pritsker, 2004}	Upstream	CGYNGNWAGTGWTKNNRNNA
M482	{Pritsker, 2004}	Upstream	TAYTRCKATGWG
M483	{Pritsker, 2004}	Upstream	GNYGGGTAANNANWNNCG
M486	{Pritsker, 2004}	Upstream	AAAGGANAKCNGRNNA
M487	{Pritsker, 2004}	Upstream	AMAGGGSAGG
M488	{Pritsker, 2004}	Upstream	AAAGGGTACC
M489	{Pritsker, 2004}	Upstream	AAAAGGGAKA
M49	{Pritsker, 2004}	Upstream	CGGKGCGKCGSCG
M490	{Pritsker, 2004}	Upstream	TWNTGGGGTATT
M491	{Pritsker, 2004}	Upstream	ATATAKAGAT
M492	{Pritsker, 2004}	Upstream	RNNNNNNMCAGGNANANNNMNR
M493	{Pritsker, 2004}	Upstream	GGRAAASCCC
M494	{Pritsker, 2004}	Upstream	CNRGNSNAGNNMNNNNSYAGNS
M495	{Pritsker, 2004}	Upstream	ANGTNNTAGCNNNTNAA
M496	{Pritsker, 2004}	Upstream	MMAANNGCAGCM
M497	{Pritsker, 2004}	Upstream	CMCTNNNCNAANAAGG
M498	{Pritsker, 2004}	Upstream	AAANGGWNGATGNYG
M499	{Pritsker, 2004}	Upstream	CAGTCGAATA
M5	{Pritsker, 2004}	Upstream	RAAACAAAGG
M50	{Pritsker, 2004}	Upstream	GTCGGCRCSG
M500	{Pritsker, 2004}	Upstream	GGGGGGAAGNA
M501	{Pritsker, 2004}	Upstream	GYGNTGGCAAAAWRCGYARA
M502	{Pritsker, 2004}	Upstream	TGWKCSYNGMGGWAANGNG
M503	{Pritsker, 2004}	Upstream	TRYATTCMTATAYATA
M504	{Pritsker, 2004}	Upstream	CGGGTAAMNNATA
M505	{Pritsker, 2004}	Upstream	CGATTAGGRS
M506	{Pritsker, 2004}	Upstream	GRNAARGAAA
M507	{Pritsker, 2004}	Upstream	GTTGTTGARA
M508	{Pritsker, 2004}	Upstream	AMNTTGAAGRT
M509	{Pritsker, 2004}	Upstream	CKGCGGGWKGAARRT
M51	{Pritsker, 2004}	Upstream	GYGSGGYGYCG
M510	{Pritsker, 2004}	Upstream	GGAAGKCGAAT
M511	{Pritsker, 2004}	Upstream	TGKGAAATTT
M512	{Pritsker, 2004}	Upstream	AAAAAWARGTGA
M513	{Pritsker, 2004}	Upstream	CACCGGAAGG
M514	{Pritsker, 2004}	Upstream	GRNSNNNRGNGGSG
M515	{Pritsker, 2004}	Upstream	TMAAAATAGNA
M517	{Pritsker, 2004}	Upstream	AMCGAAMAAA
M518	{Pritsker, 2004}	Upstream	YAGANGGTGANG
M519	{Pritsker, 2004}	Upstream	GAARNAAGGGT
M52	{Pritsker, 2004}	Upstream	TTGSCAATGA
M520	{Pritsker, 2004}	Upstream	MSNRNNNRNNNNKGCWGGNG
M521	{Pritsker, 2004}	Upstream	MAGGGKCTGG
M522	{Pritsker, 2004}	Upstream	GCWAAACGAKMA
M523	{Pritsker, 2004}	Upstream	ACGCGMAARGAAMA
M524	{Pritsker, 2004}	Upstream	RAWANNNNNNNMNNGNAAAA
M525	{Pritsker, 2004}	Upstream	SGMRGANAAAM
M526	{Pritsker, 2004}	Upstream	TTACCCGNCCWNNNNGNCSGG
M527	{Pritsker, 2004}	Upstream	ATGGCGAGAT
M528	{Pritsker, 2004}	Upstream	ACNGTAAACGC
M529	{Pritsker, 2004}	Upstream	AWAGTGAAAA
M53	{Pritsker, 2004}	Upstream	CCAGKCACGG
M530	{Pritsker, 2004}	Upstream	ACCGTNYGAAGCRNARA
M531	{Pritsker, 2004}	Upstream	GCAAAWRGCGCA
M532	{Pritsker, 2004}	Upstream	GNRTNNANNMNNNAMGTGNTSGC
M533	{Pritsker, 2004}	Upstream	TNGAGGNGTTTA
M534	{Pritsker, 2004}	Upstream	ANANTNACAYGTG
M535	{Pritsker, 2004}	Upstream	GATCNNKTGWTGS
M536	{Pritsker, 2004}	Upstream	GAAARARGGSCNKTT
M537	{Pritsker, 2004}	Upstream	GGNNNNATNYAACACGCGNTAT
M538	{Pritsker, 2004}	Upstream	ANNNNANGNACYACANNWW
M539	{Pritsker, 2004}	Upstream	GSGAAAARGGG
M54	{Pritsker, 2004}	Upstream	GGAACACGTC
M540	{Pritsker, 2004}	Upstream	GGCYCANAAAGAGA
M541	{Pritsker, 2004}	Upstream	CGMYGAGMTCACA
M542	{Pritsker, 2004}	Upstream	GNKYCGTNMASNGNG
M543	{Pritsker, 2004}	Upstream	TGGGATCAGC
M544	{Pritsker, 2004}	Upstream	AAANANNWNKGNNRNNAAAAG
M545	{Pritsker, 2004}	Upstream	TTWTWNSCGNNGCGRTWAA
M546	{Pritsker, 2004}	Upstream	AANNAAWWNNTKCA
M547	{Pritsker, 2004}	Upstream	AKKNSTTNAYTWGANANTNT
M548	{Pritsker, 2004}	Upstream	GRAAAAASKSS
M549	{Pritsker, 2004}	Upstream	ANGNNNNNANKAGYNNNNAANNNT
M55	{Pritsker, 2004}	Upstream	GYGGSWAATR
M550	{Pritsker, 2004}	Upstream	ARWAAACNCSAT
M551	{Pritsker, 2004}	Upstream	CRAGGAATGGYNGA
M552	{Pritsker, 2004}	Upstream	GRCKGNTMATCGNG
M553	{Pritsker, 2004}	Upstream	GNMAAANGGNNCGA
M554	{Pritsker, 2004}	Upstream	CGAKGWGSNGNNNAAA
M555	{Pritsker, 2004}	Upstream	ARAARWTTTSAAG
M556	{Pritsker, 2004}	Upstream	YSTTGGMAAA
M557	{Pritsker, 2004}	Upstream	AAAAAAGGGC
M558	{Pritsker, 2004}	Upstream	CCTTGRNAAAAGG
M559	{Pritsker, 2004}	Upstream	ATANANACATAT
M56	{Pritsker, 2004}	Upstream	GAANNANNANNNGNAAAWNNNR
M560	{Pritsker, 2004}	Upstream	CGAGTTATGC
M561	{Pritsker, 2004}	Upstream	AAARATTRTNT
M562	{Pritsker, 2004}	Upstream	ATGTATKTAA
M563	{Pritsker, 2004}	Upstream	ANCTGAAAANWT
M564	{Pritsker, 2004}	Upstream	TNANNNCNARANAGC
M565	{Pritsker, 2004}	Upstream	GASAANAGAAK
M566	{Pritsker, 2004}	Upstream	GCGATAAGAT
M567	{Pritsker, 2004}	Upstream	GCNCGAAAAAWWA
M568	{Pritsker, 2004}	Upstream	AATTWGANTANT
M569	{Pritsker, 2004}	Upstream	AWTNYAGATGWGC
M57	{Pritsker, 2004}	Upstream	AAAATTGAYGA
M570	{Pritsker, 2004}	Upstream	AAMATTATAT
M571	{Pritsker, 2004}	Upstream	CGCNCNGNACGTAA
M572	{Pritsker, 2004}	Upstream	AGCGCGTATG
M573	{Pritsker, 2004}	Upstream	YAWKYRGWAGCGCRKAKKA
M574	{Pritsker, 2004}	Upstream	GNAACTKGMCRGCG
M575	{Pritsker, 2004}	Upstream	GAAGATWWAAAT
M576	{Pritsker, 2004}	Upstream	CYWGAGAMYMCTYTTSGNGNC
M577	{Pritsker, 2004}	Upstream	GGNKGCYNYGNNRRRWRMAA
M578	{Pritsker, 2004}	Upstream	CGTNNANAGNGAYRT
M579	{Pritsker, 2004}	Upstream	SCGCCGGGTG
M58	{Pritsker, 2004}	Upstream	TGGCAAAYNMNAKNA
M580	{Pritsker, 2004}	Upstream	GGNNMCGCGNCGNG
M581	{Pritsker, 2004}	Upstream	ATATAAAWAWG
M582	{Pritsker, 2004}	Upstream	CCGAKRAWSTRGACA
M583	{Pritsker, 2004}	Upstream	ASAYAYATANANAYATATATA
M584	{Pritsker, 2004}	Upstream	GSSMGAGNGGNG
M585	{Pritsker, 2004}	Upstream	KCGCWCGANKSNG
M586	{Pritsker, 2004}	Upstream	TNASNGCNNNCGNNGCNGNNAANG
M587	{Pritsker, 2004}	Upstream	CRCYKCGYACGMGGYG
M588	{Pritsker, 2004}	Upstream	GYGYWSGAGSYGGGRAARG
M589	{Pritsker, 2004}	Upstream	CGYNMGMNGCRNNNAARG
M59	{Pritsker, 2004}	Upstream	TTAAGANGYGT
M590	{Pritsker, 2004}	Upstream	ARCGCGTAAA
M591	{Pritsker, 2004}	Upstream	ARGMAAAWNGM
M592	{Pritsker, 2004}	Upstream	ACGNANWAGSNAA
M593	{Pritsker, 2004}	Upstream	CGCGTAAAMKGT
M594	{Pritsker, 2004}	Upstream	GGTRRGAGACTYWCA
M595	{Pritsker, 2004}	Upstream	ANMMAAGGANNAGA
M596	{Pritsker, 2004}	Upstream	GCGCWAYCGRTWGCGC
M597	{Pritsker, 2004}	Upstream	ACCGCGCKGNKWYGA
M598	{Pritsker, 2004}	Upstream	ACCGCGGCGG
M599	{Pritsker, 2004}	Upstream	TGTAYGGGTG
M6	{Pritsker, 2004}	Upstream	AAAANWCGMGGGC
M60	{Pritsker, 2004}	Upstream	GKGTNNCWAAA
M600/W13	{Pritsker, 2004}	Upstream	CGTGCGGCTG
M601	{Pritsker, 2004}	Upstream	TCTTTNNNANAAGG
M602	{Pritsker, 2004}	Upstream	AGWGTGGCKYC
M603	{Pritsker, 2004}	Upstream	RTGACTMAAG
M604	{Pritsker, 2004}	Upstream	GGMSRRGTKGGTAWRGCG
M605	{Pritsker, 2004}	Upstream	GAGGCTGATC
M607	{Pritsker, 2004}	Upstream	GTTGCARNAGA
M608	{Pritsker, 2004}	Upstream	MGAAAAMNCGG
M609	{Pritsker, 2004}	Upstream	GRAAANWTTC
M61	{Pritsker, 2004}	Upstream	TGGCGGGTAA
M610	{Pritsker, 2004}	Upstream	CACGAAAANNNNNNNMW
M611	{Pritsker, 2004}	Upstream	TNNARAGCTMAT
M612	{Pritsker, 2004}	Upstream	SGCSSCNGGY
M613	{Pritsker, 2004}	Upstream	CSGGCGGCYR
M614	{Pritsker, 2004}	Upstream	GNNNCSCGCCGSG
M615	{Pritsker, 2004}	Upstream	GTCACGTGNM
M616	{Pritsker, 2004}	Upstream	ANANANRTANRNANATA
M617	{Pritsker, 2004}	Upstream	TTTGYGACGGC
M618	{Pritsker, 2004}	Upstream	ATGNGAWNAAKTAAAA
M619	{Pritsker, 2004}	Upstream	AAAGCNTCGMS
M62	{Pritsker, 2004}	Upstream	CGGGTMACGWGNA
M621	{Pritsker, 2004}	Upstream	ATATATGTKTGNG
M622	{Pritsker, 2004}	Upstream	GWATATAAAT
M623	{Pritsker, 2004}	Upstream	GGNNNTNCWCGNKNNNTNNNCANGCSTGG
M624	{Pritsker, 2004}	Upstream	CGTGNRNGRCGA
M625	{Pritsker, 2004}	Upstream	GGTTKNYGGAYNNNGNC
M626	{Pritsker, 2004}	Upstream	ATCCYCGRGMAGA
M627	{Pritsker, 2004}	Upstream	AAWCCYCGGS
M628	{Pritsker, 2004}	Upstream	CNNGRNSNNKCTNCYCGRRR
M629	{Pritsker, 2004}	Upstream	YNGNNGTNTNNGGNNNNNSNNAG
M63	{Pritsker, 2004}	Upstream	TTARATAAGC
M630	{Pritsker, 2004}	Upstream	GTTGCCTGGC
M631	{Pritsker, 2004}	Upstream	TNKAAAATAMAWRATT
M632	{Pritsker, 2004}	Upstream	ATACAWNNNTATATA
M633	{Pritsker, 2004}	Upstream	TANAMGGTAGTA
M634	{Pritsker, 2004}	Upstream	CCGCAAACGG
M635	{Pritsker, 2004}	Upstream	GGGTCGGTGT
M636	{Pritsker, 2004}	Upstream	CTCGAGGTGC
M637	{Pritsker, 2004}	Upstream	CGGGNAMAAAAA
M638	{Pritsker, 2004}	Upstream	GTNNGANNNTNWYTGYGANNA
M639	{Pritsker, 2004}	Upstream	CCGGGTWAGA
M64	{Pritsker, 2004}	Upstream	CGTMMCWGAMANG
M640	{Pritsker, 2004}	Upstream	TYYWMCGGGWTARWWNAWWWNTRSRA
M641	{Pritsker, 2004}	Upstream	AGTGGGWSTTYSSAWWRA
M642	{Pritsker, 2004}	Upstream	KAAAAAGGGG
M643	{Pritsker, 2004}	Upstream	GRAAAGGGGA
M644	{Pritsker, 2004}	Upstream	GTCCTAATGG
M645	{Pritsker, 2004}	Upstream	AANRRNANWTATATANA
M646	{Pritsker, 2004}	Upstream	SGNMTTTNYCYGGNNA
M647	{Pritsker, 2004}	Upstream	YYAATGGTTG
M648	{Pritsker, 2004}	Upstream	CAACNRNNGNTRGMA
M649	{Pritsker, 2004}	Upstream	GAAAAATGCNANGAGC
M65	{Pritsker, 2004}	Upstream	CGWNNCGGGTGAC
M650	{Pritsker, 2004}	Upstream	GAAAAATGCG
M651	{Pritsker, 2004}	Upstream	AAWGCGATGMSC
M652	{Pritsker, 2004}	Upstream	GGAAARRGRW
M653	{Pritsker, 2004}	Upstream	AAAGKGRYNMCGWGKWRWWC
M655	{Pritsker, 2004}	Upstream	GYGGTAAACGACAKG
M656	{Pritsker, 2004}	Upstream	ARNAMRYGATAARCMCG
M657	{Pritsker, 2004}	Upstream	GRCGTGCWCRGGKRC
M658	{Pritsker, 2004}	Upstream	TATAKGTAWC
M659	{Pritsker, 2004}	Upstream	ANNWANANANNNRWWRNANANA
M66	{Pritsker, 2004}	Upstream	AANNWNNAAAWNTTNC
M660	{Pritsker, 2004}	Upstream	AANCAGRAAAA
M661	{Pritsker, 2004}	Upstream	ANMANGWRAANNTTC
M662	{Pritsker, 2004}	Upstream	TNARNGANCAANAARNAG
M663	{Pritsker, 2004}	Upstream	TTCNGRGGRAA
M664	{Pritsker, 2004}	Upstream	GCCGCACGGMT
M665	{Pritsker, 2004}	Upstream	AANTCNCANTNNMCSNGNKGC
M666	{Pritsker, 2004}	Upstream	CGAATGGCGC
M667	{Pritsker, 2004}	Upstream	GTGCGGYGTKTT
M668	{Pritsker, 2004}	Upstream	KTATATAARW
M669	{Pritsker, 2004}	Upstream	AWNWRAKAGGTMTWTA
M67	{Pritsker, 2004}	Upstream	AAAAGCANTGG
M670	{Pritsker, 2004}	Upstream	TCNNANKTGAAAA
M671	{Pritsker, 2004}	Upstream	AWGRAAMARG
M672	{Pritsker, 2004}	Upstream	AMKTTRWAAWCGGAG
M673	{Pritsker, 2004}	Upstream	ARGANAAMNRKA
M674	{Pritsker, 2004}	Upstream	ACGGAGTGCC
M675	{Pritsker, 2004}	Upstream	GGANNAGWACRAGANNAWNNWRANA
M676	{Pritsker, 2004}	Upstream	GSRRRGNGYGSAAMARANNGGG
M677	{Pritsker, 2004}	Upstream	GRGKNGCGGAAC
M678	{Pritsker, 2004}	Upstream	AGCGAKTGGMRG
M679	{Pritsker, 2004}	Upstream	TCGGCGGTTA
M680	{Pritsker, 2004}	Upstream	GSRNATWGCNAAAT
M681	{Pritsker, 2004}	Upstream	TATATATAGGA
M682	{Pritsker, 2004}	Upstream	ATCGCGKGGNNS
M684	{Pritsker, 2004}	Upstream	AAAANCGCGNAS
M686	{Pritsker, 2004}	Upstream	GACNTATYCCGGTACCGG
M687	{Pritsker, 2004}	Upstream	ATGTGATGAA
M688	{Pritsker, 2004}	Upstream	TTGWTGAAAMARAAA
M689	{Pritsker, 2004}	Upstream	AGNSRTWCGMGCYMCCNAYNGNG
M69	{Pritsker, 2004}	Upstream	GCGCAGGTTCGAA
M690	{Pritsker, 2004}	Upstream	TAGGGGGCTCG
M691	{Pritsker, 2004}	Upstream	ANNSTNRTWSGCGCWAYCRNTWGC
M692	{Pritsker, 2004}	Upstream	TCAGKKGKTMGAGC
M693	{Pritsker, 2004}	Upstream	YAGGGGKYNNNNNNMS
M694	{Pritsker, 2004}	Upstream	CNWACGSNYWNNNGANNGNGCCNNC
M695	{Pritsker, 2004}	Upstream	GCKCWWCSNATTGMGNNAAMAA
M696	{Pritsker, 2004}	Upstream	GTTNGMGCMNNCTRYWG
M697	{Pritsker, 2004}	Upstream	AKKGGTTCGWKCC
M698	{Pritsker, 2004}	Upstream	AWGAWYAAGRGYCWTWC
M699	{Pritsker, 2004}	Upstream	GTNAGGNNTTYRANMSNNNT
M7	{Pritsker, 2004}	Upstream	GMAGCCWNGGS
M700	{Pritsker, 2004}	Upstream	GATGAGYTCTT
M701	{Pritsker, 2004}	Upstream	GCAARGMWRCCGAA
M702	{Pritsker, 2004}	Upstream	GTCAGGGGTT
M703	{Pritsker, 2004}	Upstream	ACCCGMANNGAAA
M704	{Pritsker, 2004}	Upstream	AANTYGAAAAWA
M705	{Pritsker, 2004}	Upstream	TGCGMTGAGNMA
M706	{Pritsker, 2004}	Upstream	GGCGGCTAAA
M707	{Pritsker, 2004}	Upstream	SNGNAARANNGNGKGNNR
M709	{Pritsker, 2004}	Upstream	KGTNACCCGRNNG
M710	{Pritsker, 2004}	Upstream	GTAWATCACGG
M711	{Pritsker, 2004}	Upstream	CNCTCCGYTGAGTKMG
M712	{Pritsker, 2004}	Upstream	GANANNNNGNGGGAKGAGRTG
M714	{Pritsker, 2004}	Upstream	MTKAKAWNAGNTG
M715	{Pritsker, 2004}	Upstream	YNANNNNNWNAANWCANGCNNNAA
M717	{Pritsker, 2004}	Upstream	AAAGNCAYTWNNNNS
M718	{Pritsker, 2004}	Upstream	CNNTKRGTNCGAKNNNMGCKGKYWWAA
M719	{Pritsker, 2004}	Upstream	KATNANWNGAGNTGNNNT
M72	{Pritsker, 2004}	Upstream	AGCAAMRTGG
M720	{Pritsker, 2004}	Upstream	GTGAAARNNWTT
M721	{Pritsker, 2004}	Upstream	GAGCRAAAAWY
M722	{Pritsker, 2004}	Upstream	YGAGNNGAGMNGNNNWWA
M723	{Pritsker, 2004}	Upstream	GRGATGRGNTKRGA
M724	{Pritsker, 2004}	Upstream	MAANTNNGAAWNYNAKNKSAA
M725	{Pritsker, 2004}	Upstream	TWNNTNTTTGAWAANG
M726	{Pritsker, 2004}	Upstream	TGAGTTSGNGNNNNNNNNR
M727	{Pritsker, 2004}	Upstream	AGANGAGNNNANAANW
M728	{Pritsker, 2004}	Upstream	AWNYGNNMGWTGTNSNTA
M729	{Pritsker, 2004}	Upstream	GTGAGTYSTNSNTWKWNTNA
M73	{Pritsker, 2004}	Upstream	ANNTANANGTANATAKNTA
M730	{Pritsker, 2004}	Upstream	CGTGAGTTGT
M731	{Pritsker, 2004}	Upstream	CRMYGASWWCGWGSMGASCKKGC
M732	{Pritsker, 2004}	Upstream	CAAGCGTGAG
M733	{Pritsker, 2004}	Upstream	ARTWNRAGNNGAGNNR
M734	{Pritsker, 2004}	Upstream	RWNNNAGNCSAGYGRRNA
M735	{Pritsker, 2004}	Upstream	ANWCGNACMAANTSNNAAAS
M736	{Pritsker, 2004}	Upstream	GAGTCAGCGT
M737	{Pritsker, 2004}	Upstream	ANAAATTTTAGNA
M738	{Pritsker, 2004}	Upstream	ANNAMGCGNMAAA
M739	{Pritsker, 2004}	Upstream	TTGGTTGCGA
M74	{Pritsker, 2004}	Upstream	ANAANANGTGAAA
M740	{Pritsker, 2004}	Upstream	GNCSYGGGGCA
M741	{Pritsker, 2004}	Upstream	CCSGGGWGTWTWCG
M742	{Pritsker, 2004}	Upstream	AMAASGCGTCGT
M743	{Pritsker, 2004}	Upstream	CCSGGGCRKNNNNNMSG
M744	{Pritsker, 2004}	Upstream	CRGGGCAGNCG
M745	{Pritsker, 2004}	Upstream	CGNNWGNYMYGNSSCGNNG
M746	{Pritsker, 2004}	Upstream	SGNNCNNRRNSNNCCGGG
M747	{Pritsker, 2004}	Upstream	ANGMNNGRNACAANGCSYSGKANNTTNCG
M75	{Pritsker, 2004}	Upstream	TMTATATATGTG
M751	{Pritsker, 2004}	Upstream	YMGGGCANCS
M752	{Pritsker, 2004}	Upstream	AYGMCCGRNANNNNNNSSSNG
M753	{Pritsker, 2004}	Upstream	NGNGCCCNANGNNNRC
M754	{Pritsker, 2004}	Upstream	YNKNNNNNNNGNNTCNKGWAGC
M755	{Pritsker, 2004}	Upstream	TCACGATGCG
M756	{Pritsker, 2004}	Upstream	ARSMNRCYCAANNMAAA
M757	{Pritsker, 2004}	Upstream	GNGNTGASNNNCNNNAGA
M758	{Pritsker, 2004}	Upstream	WMRCNTAKAAA
M759	{Pritsker, 2004}	Upstream	GARAGGTTSAMGMT
M76	{Pritsker, 2004}	Upstream	ANNWNTWNRNRTANATANWT
M760	{Pritsker, 2004}	Upstream	AGGGATGGNRA
M761	{Pritsker, 2004}	Upstream	AAAANNTNATGWA
M762	{Pritsker, 2004}	Upstream	CGNKAAACGAM
M763	{Pritsker, 2004}	Upstream	GNCNWGGGNCCRGANMA
M764	{Pritsker, 2004}	Upstream	GGARGGGGTG
M765	{Pritsker, 2004}	Upstream	RNAAANGGRNGNAR
M766	{Pritsker, 2004}	Upstream	RGGGNNCKCGGA
M767	{Pritsker, 2004}	Upstream	CSNNNGKRGNGNNNNRNAAA
M768	{Pritsker, 2004}	Upstream	ACTANNCTCNAANAAGA
M769	{Pritsker, 2004}	Upstream	TCGGGTAATG
M77	{Pritsker, 2004}	Upstream	AGTCATCGSA
M770	{Pritsker, 2004}	Upstream	GNGATGAGATG
M771	{Pritsker, 2004}	Upstream	AWWTKWTNGCGATGAGNT
M772	{Pritsker, 2004}	Upstream	TTTTNNGAAAAA
M773	{Pritsker, 2004}	Upstream	GATGAGWTGNNNNNNNNWNNAM
M774	{Pritsker, 2004}	Upstream	GNGWTGANATKWGAAAA
M775	{Pritsker, 2004}	Upstream	GAGMTRNGNTKNGAWRNGNTG
M776	{Pritsker, 2004}	Upstream	TGAAAAATTK
M777	{Pritsker, 2004}	Upstream	ANNRAAANWNNNNTGAAAA
M778	{Pritsker, 2004}	Upstream	MTKTCAAAAA
M779	{Pritsker, 2004}	Upstream	ANNWGGGCATCG
M78	{Pritsker, 2004}	Upstream	SAATAATTNRNA
M780	{Pritsker, 2004}	Upstream	YGNANNGNTGTNTNTT
M781	{Pritsker, 2004}	Upstream	ATACCCGGAA
M782	{Pritsker, 2004}	Upstream	AAAGCANNNTNGYC
M783	{Pritsker, 2004}	Upstream	AWGKMNAATGKAAA
M784	{Pritsker, 2004}	Upstream	GTRCAWGTWGKAAAG
M785	{Pritsker, 2004}	Upstream	AAATTAAGGG
M786	{Pritsker, 2004}	Upstream	CCACWGGKGAC
M787	{Pritsker, 2004}	Upstream	GTTGARRANTT
M788	{Pritsker, 2004}	Upstream	AGMRTTGAGGAT
M789	{Pritsker, 2004}	Upstream	TGCNANCAAAAA
M79	{Pritsker, 2004}	Upstream	CCGGTAAATT
M790	{Pritsker, 2004}	Upstream	AATNTTTAAAWNT
M791	{Pritsker, 2004}	Upstream	GWNATGANCTTSNWA
M792	{Pritsker, 2004}	Upstream	AWNNNNWGAGAKRANATK
M793	{Pritsker, 2004}	Upstream	GGKTGGAAATA
M794	{Pritsker, 2004}	Upstream	CGTTKCNNYANAAAA
M795	{Pritsker, 2004}	Upstream	ATAACAGCCG
M796	{Pritsker, 2004}	Upstream	CGCWGNWTCSRMTYMYGTNKGTKA
M797	{Pritsker, 2004}	Upstream	CCGCGGAMRTRG
M798	{Pritsker, 2004}	Upstream	ATANANGTNTNTAKA
M799	{Pritsker, 2004}	Upstream	KAAAARWTWTGANNA
M8	{Pritsker, 2004}	Upstream	CAAAACAAAS
M80	{Pritsker, 2004}	Upstream	TGCATGGGTT
M800	{Pritsker, 2004}	Upstream	TTNNGNGCACGTG
M801	{Pritsker, 2004}	Upstream	TNAKMACGTGS
M802	{Pritsker, 2004}	Upstream	AGSCMCGTGT
M803	{Pritsker, 2004}	Upstream	YKGAAATTNCA
M804	{Pritsker, 2004}	Upstream	ATAGCGWKTYCGSG
M805	{Pritsker, 2004}	Upstream	GTATATAW
M806	{Pritsker, 2004}	Upstream	AYANANANNNATATA
M807	{Pritsker, 2004}	Upstream	TCNCNNTGAGGNNAA
M808	{Pritsker, 2004}	Upstream	GSYKSGCAATRAAAWWWT
M809	{Pritsker, 2004}	Upstream	TTATRGATAT
M81	{Pritsker, 2004}	Upstream	GTMNATACATA
M810	{Pritsker, 2004}	Upstream	AKNMYNNCAAAANTNTTTCA
M811	{Pritsker, 2004}	Upstream	CCTCAYWGGGAARG
M812	{Pritsker, 2004}	Upstream	ATGAGRTGAAT
M813	{Pritsker, 2004}	Upstream	AWWKCGSGCCGCSSA
M814	{Pritsker, 2004}	Upstream	CGCGMAATGAAANANNTT
M815	{Pritsker, 2004}	Upstream	GNNWANNNGNGATWGNNKTSKT
M816	{Pritsker, 2004}	Upstream	TCMCRATGAGRTG
M817	{Pritsker, 2004}	Upstream	RATYGSSGGY
M818	{Pritsker, 2004}	Upstream	GCSGGYAAATGGTGATTG
M819	{Pritsker, 2004}	Upstream	SSGCGGCSCG
M82	{Pritsker, 2004}	Upstream	MARGGGNNNCTTC
M820	{Pritsker, 2004}	Upstream	CCYMAAACGSG
M821	{Pritsker, 2004}	Upstream	CAAACGSGAAMNAYC
M822	{Pritsker, 2004}	Upstream	CCNNTNNNKGNAKGGCNTNWNA
M823	{Pritsker, 2004}	Upstream	CGCGCTGGCG
M824	{Pritsker, 2004}	Upstream	TATAKATWGCA
M825	{Pritsker, 2004}	Upstream	CANAMAATNNNNNNNWWAANAA
M826	{Pritsker, 2004}	Upstream	TGATGATGAG
M827	{Pritsker, 2004}	Upstream	GANGNTGANATCAMA
M828	{Pritsker, 2004}	Upstream	CNNWNAAAWNNNNNNNAANAANAA
M829	{Pritsker, 2004}	Upstream	ATANNANNNNTTNAANANNT
M83	{Pritsker, 2004}	Upstream	GAACCCTYGGMRA
M830	{Pritsker, 2004}	Upstream	AAAGNAAANNGNANTNNNNYT
M831	{Pritsker, 2004}	Upstream	TGATGAGATC
M832	{Pritsker, 2004}	Upstream	AAMNGNANTTWNNKTTNGAA
M833	{Pritsker, 2004}	Upstream	AAMNKCCKNTTRATNATRAGA
M834	{Pritsker, 2004}	Upstream	TTTGGKWGMRWWTTNKKGKG
M835	{Pritsker, 2004}	Upstream	GTGGGGTATTTC
M836	{Pritsker, 2004}	Upstream	AAGAARNTTNWT
M837	{Pritsker, 2004}	Upstream	ATACNCMACAAAA
M838	{Pritsker, 2004}	Upstream	AAGAKTCMNTT
M839	{Pritsker, 2004}	Upstream	CCCMAMAAAA
M84	{Pritsker, 2004}	Upstream	TTTTWTNAGGRRRA
M840	{Pritsker, 2004}	Upstream	ASNNTTTNAASANWT
M841	{Pritsker, 2004}	Upstream	GATWATAATA
M842	{Pritsker, 2004}	Upstream	ATTNTGTGWCG
M843	{Pritsker, 2004}	Upstream	ATCACSNAAAA
M844	{Pritsker, 2004}	Upstream	TWNATWNRTANATANNG
M845	{Pritsker, 2004}	Upstream	AATAATRGGK
M846	{Pritsker, 2004}	Upstream	GCTAAGGGGG
M847	{Pritsker, 2004}	Upstream	CGGYAWTTGCMAC
M848	{Pritsker, 2004}	Upstream	CGGCGKTWAY
M849	{Pritsker, 2004}	Upstream	ACGCGACGGG
M85	{Pritsker, 2004}	Upstream	GGGCCCCCGG
M850	{Pritsker, 2004}	Upstream	AAAGCCACST
M851	{Pritsker, 2004}	Upstream	ATGRGAATTT
M852	{Pritsker, 2004}	Upstream	AWGAAAAGAS
M853	{Pritsker, 2004}	Upstream	AGCCTCGAGNT
M854	{Pritsker, 2004}	Upstream	ANATTARGGTNC
M855	{Pritsker, 2004}	Upstream	AAAKGGAAKNTK
M856	{Pritsker, 2004}	Upstream	YCCNTTNGGGWA
M857	{Pritsker, 2004}	Upstream	AACAGCARARAG
M858	{Pritsker, 2004}	Upstream	TTAGGGRTAC
M859	{Pritsker, 2004}	Upstream	GMWNNCGYNNANAAAAWRGST
M86	{Pritsker, 2004}	Upstream	ATCCGGGTYAC
M860	{Pritsker, 2004}	Upstream	MAAAAYGTNAA
M861	{Pritsker, 2004}	Upstream	AACGWAAACAA
M863	{Pritsker, 2004}	Upstream	GNNGNGCCCNCNNNGNSNNNGK
M864	{Pritsker, 2004}	Upstream	GNNNNSMANNNGGGMNSNRCNC
M865	{Pritsker, 2004}	Upstream	GGNRNNSCANNANGSG
M866	{Pritsker, 2004}	Upstream	GCCGAGCGAA
M867	{Pritsker, 2004}	Upstream	GNGCANCGANCCG
M868	{Pritsker, 2004}	Upstream	GNNGCCGNRNMARRGG
M869	{Pritsker, 2004}	Upstream	GRNNGRCCSCGNS
M87	{Pritsker, 2004}	Upstream	CCNNNNNGGMNNNNGNGGSSNG
M870	{Pritsker, 2004}	Upstream	CAKCGGNTMWA
M871	{Pritsker, 2004}	Upstream	ATRGCCGCKS
M872	{Pritsker, 2004}	Upstream	KNCGGGTAAY
M873	{Pritsker, 2004}	Upstream	TNYNNGAAAARWA
M874	{Pritsker, 2004}	Upstream	CGCGAGCTTG
M875	{Pritsker, 2004}	Upstream	GCGACAGCCA
M876	{Pritsker, 2004}	Upstream	AAATWTTCGMNNNG
M877	{Pritsker, 2004}	Upstream	TANATAAACAA
M878	{Pritsker, 2004}	Upstream	GSGGNNGNGSGMG
M879	{Pritsker, 2004}	Upstream	GNGWRRNTGWAAAA
M88	{Pritsker, 2004}	Upstream	GTTGGGCYYMCGST
M880	{Pritsker, 2004}	Upstream	AAAGGGGCNANA
M881	{Pritsker, 2004}	Upstream	GAAAAATTT
M882	{Pritsker, 2004}	Upstream	GCNAWNAGMWNNTGRAAA
M883	{Pritsker, 2004}	Upstream	GMGNNGAGWTGA
M884	{Pritsker, 2004}	Upstream	GNRNNNNGCNNWNNAAAWWTTTY
M885	{Pritsker, 2004}	Upstream	CNNTNMSGNNGGNNNWNNSGG
M886	{Pritsker, 2004}	Upstream	GCGSGKAACG
M888	{Pritsker, 2004}	Upstream	AGGNNGCCYCTG
M889	{Pritsker, 2004}	Upstream	ACAACCAGGC
M89	{Pritsker, 2004}	Upstream	GCSNNRGCCNRRNNNNRRMNNGNGNG
M890	{Pritsker, 2004}	Upstream	CNCGMNAAAAAA
M891	{Pritsker, 2004}	Upstream	CGGSGGKTWNCGG
M892	{Pritsker, 2004}	Upstream	GNCSYGKGNCNNGNNNC
M893	{Pritsker, 2004}	Upstream	SRGGCACGGS
M894	{Pritsker, 2004}	Upstream	AAGGMATCGC
M895	{Pritsker, 2004}	Upstream	ANANYNNNANGGCWTNGCA
M896	{Pritsker, 2004}	Upstream	GCCGGGTAMC
M897	{Pritsker, 2004}	Upstream	GAGRCAMAGCAA
M898	{Pritsker, 2004}	Upstream	GTGGTRYACKGC
M899	{Pritsker, 2004}	Upstream	GCRMGGCGMM
M9	{Pritsker, 2004}	Upstream	GGKGCWCGKNTGT
M90	{Pritsker, 2004}	Upstream	CCGGTTYGAKTCSG
M900	{Pritsker, 2004}	Upstream	GAGTGCCART
M901	{Pritsker, 2004}	Upstream	GWNWWGGYGNGNGACTKTYAANC
M902	{Pritsker, 2004}	Upstream	TNRAAAATTAA
M903	{Pritsker, 2004}	Upstream	TNNANGAGWWGANNTNA
M904	{Pritsker, 2004}	Upstream	AANNNNAAGNWNWNANAA
M905	{Pritsker, 2004}	Upstream	GANTTAAANANNTYA
M906	{Pritsker, 2004}	Upstream	ATGGNTTGAANNNC
M907	{Pritsker, 2004}	Upstream	GCWGGANCGWAY
M908	{Pritsker, 2004}	Upstream	CCGGGNANTTNCGGGNAC
M909	{Pritsker, 2004}	Upstream	GAANTNSCSGGC
M91	{Pritsker, 2004}	Upstream	TTCNNGCNNGNAAAA
M910	{Pritsker, 2004}	Upstream	GCGATGAGAT
M911	{Pritsker, 2004}	Upstream	AWAYGNATATRTAT
M912	{Pritsker, 2004}	Upstream	CSCTWGARWGGGAA
M913	{Pritsker, 2004}	Upstream	TATATATGCR
M914	{Pritsker, 2004}	Upstream	GYCRCKYCGGMYGMCKGG
M915	{Pritsker, 2004}	Upstream	AAAWGNANARRGANNA
M916	{Pritsker, 2004}	Upstream	AAGAGNAARGG
M917	{Pritsker, 2004}	Upstream	AAAMAAACGCNA
M918	{Pritsker, 2004}	Upstream	TCATGAWNGAY
M919	{Pritsker, 2004}	Upstream	GCAGAGGCGGC
M92	{Pritsker, 2004}	Upstream	CGAAARWMAC
M920	{Pritsker, 2004}	Upstream	AAAAGCCGCC
M921	{Pritsker, 2004}	Upstream	AGCCGCCNMNKSWGRWCWYKNNNG
M922	{Pritsker, 2004}	Upstream	CWCNGCTGGWMWNGS
M923	{Pritsker, 2004}	Upstream	CTCNGCTGNTCWNGNANGACG
M924	{Pritsker, 2004}	Upstream	GSNRMAGSNGCCCK
M925	{Pritsker, 2004}	Upstream	ATGCAAGGGC
M926	{Pritsker, 2004}	Upstream	GAAWCGCGNGC
M927	{Pritsker, 2004}	Upstream	TNGAMNNKATNNNATGWGC
M928	{Pritsker, 2004}	Upstream	CGTRCGGAGCGACG
M929	{Pritsker, 2004}	Upstream	TTANNCCGGNTGA
M93	{Pritsker, 2004}	Upstream	AGAARWAGRAA
M930	{Pritsker, 2004}	Upstream	AAKARARTTT
M931	{Pritsker, 2004}	Upstream	MGKNGNAAAAANA
M932	{Pritsker, 2004}	Upstream	GTKMCGANSNKC
M933	{Pritsker, 2004}	Upstream	GSSNCGSNKNNGAAWCMNGG
M934	{Pritsker, 2004}	Upstream	SGWKNNGNNGMNGSNMNNRNCNG
M935	{Pritsker, 2004}	Upstream	RNSNNNNNNNSGNNGSSGNC
M936	{Pritsker, 2004}	Upstream	CGATGGGCGG
M937	{Pritsker, 2004}	Upstream	GAACGTCGTC
M938	{Pritsker, 2004}	Upstream	GGNNNCGNYGSNNNNCNGNNNNS
M939	{Pritsker, 2004}	Upstream	GCGGCKSSYAACGGC
M940	{Pritsker, 2004}	Upstream	RSNGCNNYGNGTNNCG
M941	{Pritsker, 2004}	Upstream	GGSNGSYRMCG
M942	{Pritsker, 2004}	Upstream	ANGSGCNGCKGCC
M943	{Pritsker, 2004}	Upstream	SNGCCNNNGSSMG
M944	{Pritsker, 2004}	Upstream	GKNNNYNNNGGNGNNNNGNNKNCS
M945	{Pritsker, 2004}	Upstream	GGCGNGTWNCGGCCRNG
M946	{Pritsker, 2004}	Upstream	SGNNNNNCGGCNGCNNNS
M947	{Pritsker, 2004}	Upstream	GNGCSGCNGSS
M948	{Pritsker, 2004}	Upstream	GGCSTGTWNMGGC
M949	{Pritsker, 2004}	Upstream	CNRNNNSGNGCCGM
M95	{Pritsker, 2004}	Upstream	GCGATTTAGG
M950	{Pritsker, 2004}	Upstream	AAGAGGGMAGRC
M951	{Pritsker, 2004}	Upstream	GGCAGGCCCG
M952	{Pritsker, 2004}	Upstream	AWNTGAAAAWTT
M953	{Pritsker, 2004}	Upstream	AWNANAARNNANNNANNNNANWNNAAAA
M954	{Pritsker, 2004}	Upstream	TCCGGGTNAT
M955	{Pritsker, 2004}	Upstream	TNSGTGGNKKGTMATMNANT
M956	{Pritsker, 2004}	Upstream	RGNNATNAGCCGK
M957	{Pritsker, 2004}	Upstream	ATTGANANTNTTAT
M958	{Pritsker, 2004}	Upstream	WTTGAARNMNTT
M959	{Pritsker, 2004}	Upstream	GANGAGAWNAGANNGA
M96	{Pritsker, 2004}	Upstream	AAAGGAGCCG
M960	{Pritsker, 2004}	Upstream	GCGATRACCNG
M961	{Pritsker, 2004}	Upstream	ACGCGTTWNNWAACGCG
M962	{Pritsker, 2004}	Upstream	ANGAAACGCGT
M963	{Pritsker, 2004}	Upstream	AAAKAATANTTG
M964	{Pritsker, 2004}	Upstream	GCSGNGSNGGNNGNA
M965	{Pritsker, 2004}	Upstream	CAGCCGTGNNSR
M966	{Pritsker, 2004}	Upstream	SNCGGCTGGTA
M967	{Pritsker, 2004}	Upstream	GNARGGNGSNNNNAAR
M968	{Pritsker, 2004}	Upstream	AAANGTRMAAAA
M969	{Pritsker, 2004}	Upstream	ATGAAACNAW
M97	{Pritsker, 2004}	Upstream	YTTTYNNNNWNGAAAAT
M970	{Pritsker, 2004}	Upstream	AAWWTNCCCAMWAATGA
M971	{Pritsker, 2004}	Upstream	CSRNGAAAANA
M972	{Pritsker, 2004}	Upstream	GCTCGGCGRGTNKWWANWNTTNG
M973	{Pritsker, 2004}	Upstream	CCGGNGMWAAK
M975	{Pritsker, 2004}	Upstream	ANCNCSGCRSGT
M976	{Pritsker, 2004}	Upstream	ATANCMNGAAAA
M977	{Pritsker, 2004}	Upstream	GSCAGSCGTC
M978	{Pritsker, 2004}	Upstream	GCTGGCNYNAGC
M979	{Pritsker, 2004}	Upstream	TTANSCANTSGG
M98	{Pritsker, 2004}	Upstream	GAAATCTWGWGC
M981	{Pritsker, 2004}	Upstream	KNGGNGNAGNNNTTCC
M982	{Pritsker, 2004}	Upstream	CGAATCCTGTCTGTGACG
M983	{Pritsker, 2004}	Upstream	AASSCRATGCC
M984	{Pritsker, 2004}	Upstream	GGNCGRNTGGNNWNNGY
M985	{Pritsker, 2004}	Upstream	GGKKARGSCGATG
M986	{Pritsker, 2004}	Upstream	GGCCGAGTGG
M987	{Pritsker, 2004}	Upstream	CSAAYCNGCGYRNGT
M988	{Pritsker, 2004}	Upstream	TNRTATTAATNAWG
M989	{Pritsker, 2004}	Upstream	CNWGTGGCNGAKTNGTNANNRSG
M99	{Pritsker, 2004}	Upstream	AARANAATACGGNG
M990	{Pritsker, 2004}	Upstream	CCAGYGGTAG
M991	{Pritsker, 2004}	Upstream	SWGGNGRCTTYNNNNNS
M992	{Pritsker, 2004}	Upstream	RSNNNATNGTRGKG
M993	{Pritsker, 2004}	Upstream	AGAAAGNAARGA
M994	{Pritsker, 2004}	Upstream	AGGGCMTAGCA
M995	{Pritsker, 2004}	Upstream	CAWTAAASAG
M996	{Pritsker, 2004}	Upstream	AAACCNCAAM
M997	{Pritsker, 2004}	Upstream	AAAATNCGMCT
M998	{Pritsker, 2004}	Upstream	CNATGGMGTYTNWTNTNNNA
M999	{Pritsker, 2004}	Upstream	GWTMGKGRKTYSARCCCYCWMYRGGG
MAC1	{Kellis, 2003}{Grishin, 1998}{Jamison McDaniels, 1999}{Lee, 2002}	Upstream	TTTGCTCA|TGCTCA|TTTGCKCR|YTTKTNNTTTTTYTYTTT|ANNTTTTTYTTKYGC|YGAGCAAAWW
MAC1-1	{Kellis, 2003}	Upstream	TTTGCTCA
MAC1-2	{Kellis, 2003}	Upstream	TGCTCA
MAC1-3	{Jamison McDaniels, 1999}	Upstream	TTTGCKCR
MAC1-4	{Lee, 2002}	Upstream	YTTKTNNTTTTTYTYTTT
MAC1-5	{Lee, 2002}	Upstream	ANNTTTTTYTTKYGC
MAC1-6	{Grishin, 1998}	Upstream	YGAGCAAAWW
MAL13	{Lee, 2002}	Upstream	GCAGNGCAGG|AAACNTTTATANATACA
MAL13-1	{Lee, 2002}	Upstream	GCAGNGCAGG
MAL13-2	{Lee, 2002}	Upstream	AAACNTTTATANATACA
MAL63	{Gasch, 2004}	Upstream	CGNNNNNNNNNGS
MAT-A1	{Wang, 2005}{Lee, 2002}	Upstream	TCATCACC|GCCCNC|CAATNTCTNCK
MAT-A1/YML081W	{Wang, 2005}	Upstream	TCATCACC
MAT-A1-1	{Lee, 2002}	Upstream	GCCCNC
MAT-A1-2	{Lee, 2002}	Upstream	CAATNTCTNCK
MAT-A2	{Wang, 2005}	Upstream	ATCATGTAAATA
MATALPHA	{Gasch, 2004}	Upstream	YCRTGTNNWNNTACATCA
MBP1	{Svetlov, 1995}{Grishin, 1998}{Kellis, 2003}{Lee, 2002}{Wang, 2005}	Upstream	WCGCGTCGCGT|GTNTGNGTGTGT|ACGCGTNA|TKACGCGTT|TTTYTYKTTTNYYTTTTT|GNRRNANACGCGTNR|ACGCGTC
MBP1/SWI6	{Kellis, 2003}	Upstream	WCGCGTCGCGT
MBP1-1	{Grishin, 1998}	Upstream	GTNTGNGTGTGT
MBP1-2	{Svetlov, 1995}{Kellis, 2003}	Upstream	ACGCGTNA
MBP1-3	{Kellis, 2003}	Upstream	TKACGCGTT
MBP1-4	{Lee, 2002}	Upstream	TTTYTYKTTTNYYTTTTT
MBP1-5	{Lee, 2002}	Upstream	GNRRNANACGCGTNR
MBP1-6	{Wang, 2005}	Upstream	ACGCGTC
MCB	{Grishin, 1998}{Harbison, 2004}{Kellis, 2003}{Lee, 2002}{Machado, 1997}{McIntosh, 1999}{Spellman, 1998}{Svetlov, 1995}{Taba, 1991}{Wang, 2005}{Xing, 2005}{Zhu, 1999}	Upstream	WCGCGTCGCGT|GTNTGNGTGTGT|ACGCGTNA|TKACGCGTT|TTTYTYKTTTNYYTTTTT|GNRRNANACGCGTNR|ACGCGTC|ACGCGTCA|CACAAAA|ACGCGT|WCGCGW|CNCGAAA|TTTCGCGTTgc|NNNNCRCGAAAA|CACGAAAA|RAARRRAAAAANAAAMAA|MGYGACGCGW|ANRNRACGCGW|CMNNAANRGGAAA|WCGCGTCGCGTYNC|CGCGAAA
MCB/MBP1	{McIntosh, 1999}	Upstream	ACGCGTCA
MCB/MSE	{Machado, 1997}{Kellis, 2003}	Upstream	CACAAAA
MCB/SWI6-1	{Spellman, 1998}{Kellis, 2003}{Harbison, 2004}	Upstream	ACGCGT
MCB/SWI6-2	{Zhu, 1999}{Xing, 2005}	Upstream	WCGCGW
MCM1	{Wang, 2005}{Gasch, 2004}{Grishin, 1998}{Harbison, 2004}{Kellis, 2003}{Lee, 2002}{Mai, 2002}{Matys, 2003}{Svetlov, 1995}{Xing, 2005}{Zhu, 1999}	Upstream	TTTCCnAATtaGGAAA|YTNCCNNWTNNGGAAA|TTNCCYNWWWNGGNAAWW|WTTWCCCNWWWWGGAAAWWW|YCTGCWWY|TTWCCYAAWNNGGWAAWWNRTAAAYAA|TTTCCNAAWNRGGAAA|CCNRATNNGG|WTTCCYAAWNNGGTAA|WTWCCYAAWNNGGTAA|CCNNNWWRGG|TTWCCCNWWWRGGAAA|TTCCNAATTNGGAAA|YTTCCTAATTWGNNCN|TKCCCNNNNGGGG|TTWCCCNAWWAGGWAA|DCCWWWNNRG
MCM1/NDD1	{Wang, 2005}	Upstream	TTTCCnAATtaGGAAA
MCM1-1	{Grishin, 1998}	Upstream	YTNCCNNWTNNGGAAA
MCM1-10	{Mai, 2002}	Upstream	TTNCCYNWWWNGGNAAWW
MCM1-11	{Mai, 2002}	Upstream	WTTWCCCNWWWWGGAAAWWW
MCM1-12	{Mai, 2002}	Upstream	YCTGCWWY
MCM1-13	{Gasch, 2004}	Upstream	TTWCCYAAWNNGGWAAWWNRTAAAYAA
MCM1-14	{Lee, 2002}	Upstream	TTTCCNAAWNRGGAAA
MCM1-15	{Harbison, 2004}	Upstream	CCNRATNNGG
MCM1-16	{Harbison, 2004}	Upstream	WTTCCYAAWNNGGTAA
MCM1-17	{Matys, 2003}	Upstream	WTWCCYAAWNNGGTAA
MCM1-2	{Zhu, 1999}{Xing, 2005}	Upstream	CCNNNWWRGG
MCM1-3	{Kellis, 2003}	Upstream	TTWCCCNWWWRGGAAA
MCM1-4	{Kellis, 2003}	Upstream	TTCCNAATTNGGAAA
MCM1-5	{Kellis, 2003}{Mai, 2002}	Upstream	YTTCCTAATTWGNNCN
MCM1-6	{Kellis, 2003}	Upstream	TKCCCNNNNGGGG
MCM1-8	{Mai, 2002}	Upstream	TTWCCCNAWWAGGWAA
MCM1-9	{Svetlov, 1995}	Upstream	DCCWWWNNRG
MET31	{Grishin, 1998}{Harbison, 2004}{Kellis, 2003}{Lee, 2002}	Upstream	AAACTGTGG|AAACTGTGGC|NCACGTGANNT|SKGTGGSGC|YTTYYTTYTTTTYTYTTC|GCACGTGATS
MET31/MET32	{Harbison, 2004}	Upstream	AAACTGTGG
MET31/MET32/MET4	{Kellis, 2003}	Upstream	AAACTGTGGC
MET31-1	{Grishin, 1998}	Upstream	NCACGTGANNT
MET31-2	{Kellis, 2003}	Upstream	SKGTGGSGC
MET31-4	{Lee, 2002}	Upstream	YTTYYTTYTTTTYTYTTC
MET31-5	{Lee, 2002}	Upstream	GCACGTGATS
MET4	{Grishin, 1998}{Harbison, 2004}{Kellis, 2003}{Lee, 2002}	Upstream	CGGTGGCAAAA|MMASTGTGGC|KCACGTGAYNW|WGMANNANNNGSCANG|MTTTTTYTYTYTTC|SNCCACAGTTKT|RMMAWSTGKSGYGSC|TGGCAAATG
MET4/RPN4	{Kellis, 2003}	Upstream	CGGTGGCAAAA
MET4-1	{Grishin, 1998}	Upstream	MMASTGTGGC
MET4-2	{Grishin, 1998}	Upstream	KCACGTGAYNW
MET4-3	{Grishin, 1998}	Upstream	WGMANNANNNGSCANG
MET4-4	{Lee, 2002}	Upstream	MTTTTTYTYTYTTC
MET4-5	{Lee, 2002}	Upstream	SNCCACAGTTKT
MET4-6	{Harbison, 2004}	Upstream	RMMAWSTGKSGYGSC
MET4-7	{Kellis, 2003}	Upstream	TGGCAAATG
MGA1	{Wang, 2005}	Upstream	TTTCCAGtCAA
MIG1	{Kellis, 2003}{Lee, 2002}{Lundin, 1994}{Svetlov, 1995}{Xing, 2005}{Zhu, 1999}	Upstream	SYGWWWW|CCCCRNNWWWWW|CCCCRSWWWW|DCCCCGCGH|CCCCGC|TATACANAGMKRTATATG|KAASARANYTCGAGYSC|TWCCCCM|KWWWWWWAYSYGGGGW
MIG1-1	{Svetlov, 1995}	Upstream	SYGWWWW
MIG1-2	{Zhu, 1999}{Xing, 2005}	Upstream	CCCCRNNWWWWW
MIG1-3	{Kellis, 2003}	Upstream	CCCCRSWWWW
MIG1-4	{Kellis, 2003}	Upstream	DCCCCGCGH
MIG1-5	{Kellis, 2003}	Upstream	CCCCGC
MIG1-6	{Lee, 2002}	Upstream	TATACANAGMKRTATATG
MIG1-7	{Lee, 2002}	Upstream	KAASARANYTCGAGYSC
MIG1-8	{Kellis, 2003}	Upstream	TWCCCCM
MIG1-9	{Lundin, 1994}	Upstream	KWWWWWWAYSYGGGGW
MOT3	{Gasch, 2004}{Grishin, 1998}{Harbison, 2004}{Lee, 2002}{Wang, 2005}	Upstream	HAGGYA|HAGGNW|TMTTTNTYNCTTNTTTWK|TGNAAGCANYAGRTTNTT|YAGGYA|AAAAAGGtA
MOT3-1	{Grishin, 1998}	Upstream	HAGGYA
MOT3-2	{Gasch, 2004}	Upstream	HAGGNW
MOT3-3	{Lee, 2002}	Upstream	TMTTTNTYNCTTNTTTWK
MOT3-4	{Lee, 2002}	Upstream	TGNAAGCANYAGRTTNTT
MOT3-5	{Harbison, 2004}	Upstream	YAGGYA
MOT3-6	{Wang, 2005}	Upstream	AAAAAGGtA
MSE	{Ozsarac, 1997}{Gasch, 2004}{Kellis, 2003}{Xing, 2005}{Zhu, 1999}	Upstream	GNCRCAAAW|CRCAAAW|TTTTGTGTCRC
MSE/NDT80	{Ozsarac, 1997}{Gasch, 2004}	Upstream	GNCRCAAAW
MSE/NDT80/SUM1	{Zhu, 1999}{Xing, 2005}	Upstream	CRCAAAW
MSE-1	{Kellis, 2003}	Upstream	TTTTGTGTCRC
MSN1	{Lee, 2002}	Upstream	KTNNTTWTTATTCCNC
MSN2/4	{Zhu, 1999}{Grishin, 1998}{Harbison, 2004}{Jang, 1999}{Kellis, 2003}{Lee, 2002}{Martinez-Pastor, 1996}{O'Brien, 1995}{Wang, 2005}{Xing, 2005}	Upstream	AGGGG|MAGGGG|AAGGGG|AAGGGGC|MAGGGGSGG|HRCCCYTWDT|CTCCCCTTAT|TKACGTCA|ACCACC|GTAGAAAANNCATNCC|GNAGGGTAAKNNNNG|MNYCNANGAAGNWRNNNNNTAMG|GNNNGNNRKNTGGKNGTRG|CYNCGWAGYNGMKGAGM|WTACNTNNTNRGNNNAWG|TASGTMSNNSNTNAANGGNTC|CTKANNNGSYATAYGNMSNYRSG|TNGNNNNNNNTNNAYATGGNSC|GCGWCANACAGNNNM|CGWNTAMGNAAANAGNNAANNT|ANNTCSWTGGTGNANNG|KNNRNNGWNGGNNNRTGGNNGKG|ANNYKNNAWATGNASSTACG|GGGNMATKGNANRNNA|RCSNAAANNGGMNM|CGNNNR…
MSN2/MSN4/GIS1/RPH1	{Zhu, 1999}{Jang, 1999}{Kellis, 2003}{Xing, 2005}	Upstream	AGGGG
MSN2/MSN4-1	{Harbison, 2004}	Upstream	MAGGGG
MSN2/MSN4-2	{Martinez-Pastor, 1996}	Upstream	AAGGGG
MSN2/MSN4-3	{Wang, 2005}	Upstream	AAGGGGC
MSN2-1	{Harbison, 2004}	Upstream	MAGGGGSGG
MSN2-2	{Kellis, 2003}	Upstream	HRCCCYTWDT
MSN2-3	{Kellis, 2003}	Upstream	CTCCCCTTAT
MSN2-4	{O'Brien, 1995}	Upstream	TKACGTCA
MSN2-5	{Lee, 2002}	Upstream	ACCACC
MSN2-6	{Lee, 2002}	Upstream	GTAGAAAANNCATNCC
MSN4-1	{Grishin, 1998}	Upstream	GNAGGGTAAKNNNNG
MSN4-10	{Grishin, 1998}	Upstream	MNYCNANGAAGNWRNNNNNTAMG
MSN4-11	{Grishin, 1998}	Upstream	GNNNGNNRKNTGGKNGTRG
MSN4-12	{Grishin, 1998}	Upstream	CYNCGWAGYNGMKGAGM
MSN4-13	{Grishin, 1998}	Upstream	WTACNTNNTNRGNNNAWG
MSN4-14	{Grishin, 1998}	Upstream	TASGTMSNNSNTNAANGGNTC
MSN4-15	{Grishin, 1998}	Upstream	CTKANNNGSYATAYGNMSNYRSG
MSN4-16	{Grishin, 1998}	Upstream	TNGNNNNNNNTNNAYATGGNSC
MSN4-17	{Grishin, 1998}	Upstream	GCGWCANACAGNNNM
MSN4-18	{Grishin, 1998}	Upstream	CGWNTAMGNAAANAGNNAANNT
MSN4-19	{Grishin, 1998}	Upstream	ANNTCSWTGGTGNANNG
MSN4-2	{Grishin, 1998}	Upstream	KNNRNNGWNGGNNNRTGGNNGKG
MSN4-20	{Grishin, 1998}	Upstream	ANNYKNNAWATGNASSTACG
MSN4-21	{Grishin, 1998}	Upstream	GGGNMATKGNANRNNA
MSN4-22	{Grishin, 1998}	Upstream	RCSNAAANNGGMNM
MSN4-23	{Grishin, 1998}	Upstream	CGNNNRGNCNNATANNWWAKA
MSN4-25	{Grishin, 1998}	Upstream	RGNNGGRNANTGSA
MSN4-26	{Grishin, 1998}	Upstream	MNKTRNRCNAAAAWNKGC
MSN4-27	{Grishin, 1998}	Upstream	GTAWSTTGAK
MSN4-28	{Grishin, 1998}	Upstream	CNTNGANGCTMNAK
MSN4-29	{Grishin, 1998}	Upstream	ANAAGAAAWCNNNCNNWNWNA
MSN4-3	{Grishin, 1998}	Upstream	GNNNGNKNGKGNNWKGGWNNGK
MSN4-30	{Grishin, 1998}	Upstream	ANWATCTGCKTNRNNNAGG
MSN4-31	{Grishin, 1998}	Upstream	AGNANCNWANAGAAT
MSN4-32	{Grishin, 1998}	Upstream	GNMGRNTAAGNNNANR
MSN4-33	{Grishin, 1998}	Upstream	MNNGNNGNNNGNTSGTWG
MSN4-34	{Grishin, 1998}	Upstream	TTCSANGSNGSA
MSN4-35	{Grishin, 1998}	Upstream	AAGGAAWTNTWNYNTA
MSN4-36	{Grishin, 1998}	Upstream	AGGGKAASNNGNNNKNNKNT
MSN4-37	{Grishin, 1998}	Upstream	GNNGAGWGNYAGGNT
MSN4-38	{Grishin, 1998}	Upstream	SNAWGNRGNKGWG
MSN4-39	{Grishin, 1998}	Upstream	AANANGRAAWNWKRMCNAT
MSN4-4	{Grishin, 1998}	Upstream	GNNNRNTGGAKGGTRNNNGNNRNG
MSN4-40	{Grishin, 1998}	Upstream	CGNRARGWCNWATANMWWANAARG
MSN4-41	{Grishin, 1998}	Upstream	MAGNAWNCAAGNGA
MSN4-42	{Grishin, 1998}	Upstream	CCKAATAAGRAAA
MSN4-43	{Grishin, 1998}	Upstream	TNMNNWNTCSARRAGA
MSN4-44	{Grishin, 1998}	Upstream	GAWGNTRNAGNMWNNGC
MSN4-45	{Grishin, 1998}	Upstream	GGNCGNAWAYCNARYRANGAA
MSN4-46	{Grishin, 1998}	Upstream	GGAMAKANAGC
MSN4-47	{Grishin, 1998}	Upstream	GGNNNNWGGWAGTRR
MSN4-48	{Grishin, 1998}	Upstream	GRNSYARAATCTGCGYYANRMWSG
MSN4-49	{Grishin, 1998}	Upstream	GASAGACARNC
MSN4-5	{Grishin, 1998}	Upstream	GMNANNNNGCNYCNWGGAANT
MSN4-50	{Grishin, 1998}	Upstream	CWAYAGTATRNWNMNTNNYA
MSN4-51	{Grishin, 1998}	Upstream	ARANAGKNAWWAWTKMCWNTT
MSN4-52	{Grishin, 1998}	Upstream	WAGMACAACANW
MSN4-53	{Grishin, 1998}	Upstream	AANANAMNRTTGT
MSN4-54	{Grishin, 1998}	Upstream	GYANSMNGRAAA
MSN4-55	{Grishin, 1998}	Upstream	GATCTAGCGTCAAGG
MSN4-56	{Grishin, 1998}	Upstream	ACRRNGTAWCNAGT
MSN4-57	{Grishin, 1998}	Upstream	KAGATGSTATA
MSN4-58	{Lee, 2002}	Upstream	RNNAAAANRANAARAAAT
MSN4-6	{Grishin, 1998}	Upstream	KGGTWWGTNGWGGNG
MSN4-7	{Grishin, 1998}	Upstream	GNNGMRNNWGRNMRNNNAMC
MSN4-8	{Grishin, 1998}	Upstream	RRKNMWGKWNNYYKNTNNGNCG
MSN4-9	{Grishin, 1998}	Upstream	GNTGARTGNGNSWG
MSS11	{Lee, 2002}	Upstream	TTTTTTTTCWCTTTKYC|GTTCNTTTGCTGNTR
MSS11-1	{Lee, 2002}	Upstream	TTTTTTTTCWCTTTKYC
MSS11-2	{Lee, 2002}	Upstream	GTTCNTTTGCTGNTR
MTH1	{Grishin, 1998}	Upstream	ANCNNNNRAASTWGNNNNGNY
NBF	{Zhu, 1999}	Upstream	ATGYGRAWW
NDD1	{Grishin, 1998}{Harbison, 2004}{Lee, 2002}	Upstream	GGNAAANNRNAAANA|TTTYNYTKTTTYNYTTYT|RRNRAGRGNRANNR|GGNAAWWNGTMAACA|CCNRAWNNGG
NDD1-1	{Grishin, 1998}	Upstream	GGNAAANNRNAAANA
NDD1-2	{Lee, 2002}	Upstream	TTTYNYTKTTTYNYTTYT
[truncated: 893 more rows]

## Sheet: 3' UTR list
TFM Sequence Name	Reference	Position	Sequence	Comment
CYTGTAAATA	{Jacobs Anderson, 2000}	Downstream	CYTGTAAATA	mitochondrial genes
MOTIF_23	{Kellis, 2003}	Downstream	TATTAWTATTATTM
MOTIF_48	{Kellis, 2003}	Downstream	TGTRNCAW
MOTIF_59_STE12	{Kellis, 2003}	Downstream	TRTAMATAKWT
MOTIF_6_MITO	{Kellis, 2003}	Downstream	WTATWTACADG
MOTIF_60	{Kellis, 2003}	Downstream	TTTATANTATATANA
MOTIF_66_FACILITATOR	{Kellis, 2003}	Downstream	AATATTCTT
MT-3	{Gasch, 2004}	Downstream	TATTAWTATTAT
PUF3	{Gasch, 2004}{Gerber, 2004}	Downstream	CHTGTAWATA|TGTAWATA
PUF3-1	{Gerber, 2004}	Downstream	CHTGTAWATA
PUF3-2	{Gasch, 2004}	Downstream	TGTAWATA
PUF4	{Gasch, 2004}{Gerber, 2004}	Downstream	WHTGTAHAWTA|TGTAYAHTA
PUF4-1	{Gerber, 2004}	Downstream	WHTGTAHAWTA
PUF4-2	{Gasch, 2004}	Downstream	TGTAYAHTA
PUF5	{Gasch, 2004}{Gerber, 2004}	Downstream	TGTWAYWDTA|TGTAAYADTA|TGTAAYAWTA
PUF5-1	{Gasch, 2004}	Downstream	TGTWAYWDTA
PUF5-2	{Gasch, 2004}	Downstream	TGTAAYADTA
PUF5-3	{Gerber, 2004}	Downstream	TGTAAYAWTA
RESR	{Gasch, 2004}	Downstream	TTATANTATATAANA
CTH2	{Puig, 2005}	Downstream	AATAAATA|ATAAATAA|AATAAATAA|TAAT|TAAAT|TAAAAT|TAAAAAT
CTH2-1	{Puig, 2005}	Downstream	AATAAATA	UAUUUAUU
CTH2-2	{Puig, 2005}	Downstream	ATAAATAA	UUAUUUAU
CTH2-3	{Puig, 2005}	Downstream	AATAAATAA	UUAUUUAUU
CTH2-4	{Puig, 2005}	Downstream	TAAT	AUUA
CTH2-5	{Puig, 2005}	Downstream	TAAAT	AUUUA
CTH2-6	{Puig, 2005}	Downstream	TAAAAT	AUUUUA
CTH2-7	{Puig, 2005}	Downstream	TAAAAAT	AUUUUUA
