# Supplementary material for: Comparison of the transcriptomic "stress response" evoked by antimycin A and oxygen deprivation in saccharomyces cerevisiae
Source: BMC Genomics. 2008 Dec 23;9:627. doi: 10.1186/1471-2164-9-627 (PMC2637875; doi:10.1186/1471-2164-9-627)
Supplement: Additional file 4 — Unabridged list of TFMs and MIPS functional categories that were significantly (P < 0.01) enriched from clustering the 1754 genes that were differentially (P < 0.01) expressed in response to anaerobiosis in galactose medium. The data are for the wild-type strain over 3 generations of anoxia. SOM clustering was used with K = 13. Genes that are contained in each of the clusters presented in Figure 3A in the manuscript are provided in the "Gene-Cluster Membership" worksheet. [file 1471-2164-9-627-S4.xls]

## Sheet: N2 Table Description
This excel workbook contains three worksheets that list all TFMs and MIPS functional categories that were significantly (p<0.01) enriched from clustering the 1,754 genes that were differentially (p<0.01) expressed in response to anaerobiosis in galactose medium (wild-type strain, 3 generations of anoxia, SOM clustering, K = 13). The first worksheet (N2 Table Description) describes the format of t…
Column	Header	Description
A	Cluster No.	Cluster number
B	n	Number of genes in cluster
C	TFM Sequence Name	Individual TFM sequence name. Black lettering idicates concatenated motifs; red lettering indicates a single motif (sequence in column I).
D	TFM Name	Master transcription factor motif (TFM) name. Variant sequences are given individual TFM sequence names (column C).
E	%	Percentage of genes in each cluster containing the indicated motif
F	-LOG10(p-value in set)	p-value (-log10(p)) for TFM enrichment relative to clustered genes (1,754 genes)
G	-LOG10(p-value in genome)	p-value (-log10(p)) for TFM enrichment relative to all genes in the genome
H	Reference	{Bernstein, 2000}:Bernstein, B. E., J. K. Tong, and S. L. Schreiber. 2000. Genomewide studies of histone deacetylase function in yeast. Proc.Natl.Acad.Sci.U.S.A 97:13708-13713.
		{Blinder, 1996}:Blinder, D., P. W. Coschigano, and B. Magasanik. 1996. Interaction of the GATA factor Gln3p with the nitrogen regulator Ure2p in Saccharomyces cerevisiae. J.Bacteriol. 178:4734-4736.
		{Boorstein, 1990}:Boorstein, W. R. and E. A. Craig. 1990. Regulation of a yeast HSP70 gene by a cAMP responsive transcriptional control element. EMBO J. 9:2543-2553.
		{Buchman, 1988}:Buchman, A. R., W. J. Kimmerly, J. Rine, and R. D. Kornberg. 1988. Two DNA-binding factors recognize specific sequences at silencers, upstream activating sequences, autonomously replicating sequences, and telomeres in Saccharomyces cerevisiae. Mol.Cell Biol. 8:210-225.
		{Choi, 1996}:Choi, J. Y., J. Stukey, S. Y. Hwang, and C. E. Martin. 1996. Regulatory elements that control transcription activation and unsaturated fatty acid-mediated repression of the Saccharomyces cerevisiae OLE1 gene. J.Biol.Chem. 271:3581-3589.
		{Cliften, 2003}:Cliften, P., P. Sudarsanam, A. Desikan, L. Fulton, B. Fulton, J. Majors, R. Waterston, B. A. Cohen, and M. Johnston. 2003. Finding Functional Features in Saccharomyces Genomes by Phylogenetic Footprinting. Science 301:71-76.
		{Cohen, 2001}:Cohen, B. D., O. Sertil, N. E. Abramova, K. J. Davies, and C. V. Lowry. 2001. Induction and repression of DAN1 and the family of anaerobic mannoprotein genes in Saccharomyces cerevisiae occurs through a complex array of regulatory sites. Nucleic Acids Res. 29:799-808.
		{Cyert, 2003}:Cyert, M. S. 2003. Calcineurin signaling in Saccharomyces cerevisiae: how yeast go crazy in response to stress. Biochem.Biophys.Res.Commun. 311:1143-1150.
		{de Winde, 1992}:de Winde, J. H. and L. A. Grivell. 1992. Global regulation of mitochondrial biogenesis in Saccharomyces cerevisiae: ABF1 and CPF1 play opposite roles in regulating expression of the QCR8 gene, which encodes subunit VIII of the mitochondrial ubiquinol-cytochrome c oxidoreductase. Mol.Cell Biol. 12:2872-2883.
		{Deckert, 1998}:Deckert, J., A. M. Torres, S. M. Hwang, A. J. Kastaniotis, and R. S. Zitomer. 1998. The anatomy of a hypoxic operator in Saccharomyces cerevisiae. Genetics 150:1429-1441.
		{DeRisi, 1997}:DeRisi, J. L., V. R. Iyer, and P. O. Brown. 1997. Exploring the metabolic and genetic control of gene expression on a genomic scale. Science 278:680-686.
		{Dohrmann, 1992}:Dohrmann, P. R., G. Butler, K. Tamai, S. Dorland, J. R. Greene, D. J. Thiele, and D. J. Stillman. 1992. Parallel pathways of gene regulation: homologous regulators SWI5 and ACE2 differentially control transcription of HO and chitinase. Genes Dev. 6:93-104.
		{Dolan, 1989}:Dolan, J. W., C. Kirkman, and S. Fields. 1989. The yeast STE12 protein binds to the DNA sequence mediating pheromone induction. Proc.Natl.Acad.Sci.U.S.A 86:5703-5707.
		{Gasch, 2004}:Gasch, A. P., A. M. Moses, D. Y. Chiang, H. B. Fraser, M. Berardini, and M. B. Eisen. 2004. Conservation and evolution of cis-regulatory systems in ascomycete fungi. PLoS.Biol. 2:e398.
		{Gerber, 2004}:Gerber, A. P., D. Herschlag, and P. O. Brown. 2004. Extensive association of functionally and cytotopically related mRNAs with Puf family RNA-binding proteins in yeast. PLoS.Biol. 2:E79.
		{Grishin, 1998}:Grishin, A. V., M. Rothenberg, M. A. Downs, and K. J. Blumer. 1998. Mot3, a Zn finger transcription factor that modulates gene expression and attenuates mating pheromone signaling in Saccharomyces cerevisiae. Genetics 149:879-892.
		{Harbison, 2004}:Harbison, C. T., D. B. Gordon, T. I. Lee, N. J. Rinaldi, K. D. Macisaac, T. W. Danford, N. M. Hannett, J. B. Tagne, D. B. Reynolds, J. Yoo, E. G. Jennings, J. Zeitlinger, D. K. Pokholok, M. Kellis, P. A. Rolfe, K. T. Takusagawa, E. S. Lander, D. K. Gifford, E. Fraenkel, and R. A. Young. 2004. Transcriptional regulatory code of a eukaryotic genome. Nature 431:99-104.
		{Horak, 2002}:Horak, C. E., N. M. Luscombe, J. Qian, P. Bertone, S. Piccirrillo, M. Gerstein, and M. Snyder. 2002. Complex transcriptional circuitry at the G1/S transition in Saccharomyces cerevisiae. Genes Dev. 16:3017-3033.
		{Huie, 1992}:Huie, M. A., E. W. Scott, C. M. Drazinic, M. C. Lopez, I. K. Hornstra, T. P. Yang, and H. V. Baker. 1992. Characterization of the DNA-binding activity of GCR1: in vivo evidence for two GCR1-binding sites in the upstream activating sequence of TPI of Saccharomyces cerevisiae. Mol.Cell Biol. 12:2690-2700.
		{Idicula, 2002}:Idicula, A. M., G. L. Blatch, T. G. Cooper, and R. A. Dorrington. 2002. Binding and activation by the zinc cluster transcription factors of Saccharomyces cerevisiae. Redefining the UASGABA and its interaction with Uga3p. J.Biol.Chem. 277:45977-45983.
		{Idrissi, 1999}:Idrissi, F. Z. and B. Pina. 1999. Functional divergence between the half-sites of the DNA-binding sequence for the yeast transcriptional regulator Rap1p. Biochem.J. 341:477-482.
		{Iyer, 2001}:Iyer, V. R., C. E. Horak, C. S. Scafe, D. Botstein, M. Snyder, and P. O. Brown. 2001. Genomic binding sites of the yeast cell-cycle transcription factors SBF and MBF. Nature 409:533-538.
		{Jacobs Anderson, 2000}:Jacobs Anderson, J. S. and R. Parker. 2000. Computational identification of cis-acting elements affecting post-transcriptional control of gene expression in Saccharomyces cerevisiae. Nucleic Acids Res. 28:1604-1617.
		{Jamison McDaniels, 1999}:Jamison McDaniels, C. P., L. T. Jensen, C. Srinivasan, D. R. Winge, and T. D. Tullius. 1999. The yeast transcription factor Mac1 binds to DNA in a modular fashion. J.Biol.Chem. 274:26962-26967.
		{Jang, 1999}:Jang, Y. K., L. Wang, and G. B. Sancar. 1999. RPH1 and GIS1 are damage-responsive repressors of PHR1. Mol.Cell Biol. 19:7630-7638.
		{Kellis, 2003}:Kellis, M., N. Patterson, M. Endrizzi, B. Birren, and E. S. Lander. 2003. Sequencing and comparison of yeast species to identify genes and regulatory elements. Nature 423:241-254.
		{Kent, 2004}:Kent, N. A., S. M. Eibert, and J. Mellor. 2004. Cbf1p is required for chromatin remodeling at promoter-proximal CACGTG motifs in yeast. J.Biol.Chem. 279:27116-27123.
		{King, 1999}:King, D. A., L. Zhang, L. Guarente, and R. Marmorstein. 1999. Structure of a HAP1-DNA complex reveals dramatically asymmetric DNA binding by a homodimeric protein. Nat.Struct.Biol. 6:64-71.
		{Knapp, 1996}:Knapp, D., L. Bhoite, D. J. Stillman, and K. Nasmyth. 1996. The transcription factor Swi5 regulates expression of the cyclin kinase inhibitor p40SIC1. Mol.Cell Biol. 16:5701-5707.
		{Koerkamp, 2002}:Koerkamp, M. G., M. Rep, H. J. Bussemaker, G. P. Hardy, A. Mul, K. Piekarska, C. A. Szigyarto, J. M. De Mattos, and H. F. Tabak. 2002. Dissection of transient oxidative stress response in Saccharomyces cerevisiae by using DNA microarrays. Mol.Biol.Cell 13:2783-2794.
		{Laabs, 2003}:Laabs, T. L., D. D. Markwardt, M. G. Slattery, L. L. Newcomb, D. J. Stillman, and W. Heideman. 2003. ACE2 is required for daughter cell-specific G1 delay in Saccharomyces cerevisiae. Proc.Natl.Acad.Sci.U.S.A 100:10275-10280.
		{Labbe, 1997}:Labbe, S., Z. Zhu, and D. J. Thiele. 1997. Copper-specific transcriptional repression of yeast genes encoding critical components in the copper transport pathway. J.Biol.Chem. 272:15951-15958.
		{Lamb, 2001}:Lamb, T. M., W. Xu, A. Diamond, and A. P. Mitchell. 2001. Alkaline response genes of Saccharomyces cerevisiae and their relationship to the RIM101 pathway. J.Biol.Chem. 276:1850-1856.
		{Le Crom, 2002}:Le Crom, S., F. Devaux, P. Marc, X. Zhang, W. S. Moye-Rowley, and C. Jacq. 2002. New insights into the pleiotropic drug resistance network from genome-wide characterization of the YRR1 transcription factor regulation system. Mol.Cell Biol. 22:2642-2649.
		{Lee, 2002}:Lee, T. I., N. J. Rinaldi, F. Robert, D. T. Odom, Z. Bar-Joseph, G. K. Gerber, N. M. Hannett, C. T. Harbison, C. M. Thompson, I. Simon, J. Zeitlinger, E. G. Jennings, H. L. Murray, D. B. Gordon, B. Ren, J. J. Wyrick, J. B. Tagne, T. L. Volkert, E. Fraenkel, D. K. Gifford, and R. A. Young. 2002. Transcriptional regulatory networks in Saccharomyces cerevisiae. Science 298:799-804.
		{Lieb, 2001}:Lieb, J. D., X. Liu, D. Botstein, and P. O. Brown. 2001. Promoter-specific binding of Rap1 revealed by genome-wide maps of protein-DNA association. Nat.Genet. 28:327-334.
		{Liesen, 1996}:Liesen, T., C. P. Hollenberg, and J. J. Heinisch. 1996. ERA, a novel cis-acting element required for autoregulation and ethanol repression of PDC1 transcription in Saccharomyces cerevisiae. Mol.Microbiol. 21:621-632.
		{Lundin, 1994}:Lundin, M., J. O. Nehlin, and H. Ronne. 1994. Importance of a flanking AT-rich region in target site recognition by the GC box-binding zinc finger protein MIG1. Mol.Cell Biol. 14:1979-1985.
		{Lyons, 2004}:Lyons, T. J., N. Y. Villa, L. M. Regalla, B. R. Kupchak, A. Vagstad, and D. J. Eide. 2004. Metalloregulation of yeast membrane steroid receptor homologs. Proc.Natl.Acad.Sci.U.S.A 101:5506-5511.
		{Machado, 1997}:Machado, A. K., B. A. Morgan, and G. F. Merrill. 1997. Thioredoxin reductase-dependent inhibition of MCB cell cycle box activity in Saccharomyces cerevisiae. J Biol.Chem. 272:17045-17054.
		{Madhani, 1997}:Madhani, H. D. and G. R. Fink. 1997. Combinatorial control required for the specificity of yeast MAPK signaling. Science 275:1314-1317.
		{Mai, 1997}:Mai, B. and L. Breeden. 1997. Xbp1, a stress-induced transcriptional repressor of the Saccharomyces cerevisiae Swi4/Mbp1 family. Mol.Cell Biol. 17:6491-6501.
		{Mai, 2002}:Mai, B., S. Miles, and L. L. Breeden. 2002. Characterization of the ECB binding complex responsible for the M/G(1)-specific transcription of CLN3 and SWI4. Mol.Cell Biol. 22:430-441.
		{Martinez-Pastor, 1996}:Martinez-Pastor, M. T., G. Marchler, C. Schuller, A. Marchler-Bauer, H. Ruis, and F. Estruch. 1996. The Saccharomyces cerevisiae zinc finger proteins Msn2p and Msn4p are required for transcriptional induction through the stress response element (STRE). EMBO J. 15:2227-2235.
		{Matys, 2003}:Matys, V., E. Fricke, R. Geffers, E. Gossling, M. Haubrock, R. Hehl, K. Hornischer, D. Karas, A. E. Kel, O. V. Kel-Margoulis, D. U. Kloos, S. Land, B. Lewicki-Potapov, H. Michael, R. Munch, I. Reuter, S. Rotert, H. Saxel, M. Scheer, S. Thiele, and E. Wingender. 2003. TRANSFAC: transcriptional regulation, from patterns to profiles. Nucleic Acids Res. 31:374-378.
		{Maxon, 2001}:Maxon, M. E. and I. Herskowitz. 2001. Ash1p is a site-specific DNA-binding protein that actively represses transcription. Proc.Natl.Acad.Sci.U.S.A 98:1495-1500.
		{McIntosh, 1999}:McIntosh, P. B., I. A. Taylor, S. J. Smerdon, T. A. Frenkiel, and A. N. Lane. 1999. 1H, 15N and 13C assignments of the DNA binding domain of transcription factor Mbp1 from S. cerevisiae in both its free and the DNA bound forms, and 1H assignments of the free DNA. J.Biomol.NMR 13:397-398.
		{Mori, 1996}:Mori, K., T. Kawahara, H. Yoshida, H. Yanagi, and T. Yura. 1996. Signalling from endoplasmic reticulum to nucleus: transcription factor with a basic-leucine zipper motif is required for the unfolded protein-response pathway. Genes Cells 1:803-817.
		{O'Brien, 1995}:O'Brien, R. M., N. Halmi, P. E. Stromstedt, R. L. Printz, and D. K. Granner. 1995. Expression cloning of a zinc-finger cyclic AMP-response-element-binding protein. Biochem.J. 312:17-21.
		{Oshiro, 2003}:Oshiro, J., G. S. Han, W. M. Iwanyshyn, K. Conover, and G. M. Carman. 2003. Regulation of the yeast DPP1-encoded diacylglycerol pyrophosphate phosphatase by transcription factor Gis1p. J.Biol.Chem. 278:31495-31503.
		{Ozsarac, 1997}:Ozsarac, N., M. J. Straffon, H. E. Dalton, and I. W. Dawes. 1997. Regulation of gene expression during meiosis in Saccharomyces cerevisiae: SPR3 is controlled by both ABFI and a new sporulation control element. Mol.Cell Biol. 17:1152-1159.
		{Patil, 2004}:Patil, C. K., H. Li, and P. Walter. 2004. Gcn4p and novel upstream activating sequences regulate targets of the unfolded protein response. PLoS.Biol. 2:E246.
		{Pic, 2000}:Pic, A., F. L. Lim, S. J. Ross, E. A. Veal, A. L. Johnson, M. R. Sultan, A. G. West, L. H. Johnston, A. D. Sharrocks, and B. A. Morgan. 2000. The forkhead protein Fkh2 is a component of the yeast cell cycle transcription factor SFF. EMBO J. 19:3750-3761.
		{Pramila, 2002}:Pramila, T., S. Miles, D. GuhaThakurta, D. Jemiolo, and L. L. Breeden. 2002. Conserved homeodomain proteins interact with MADS box protein Mcm1 to restrict ECB-dependent transcription to the M/G1 phase of the cell cycle. Genes Dev. 16:3034-3045.
		{Pritsker, 2004}:Pritsker, M., Y. C. Liu, M. A. Beer, and S. Tavazoie. 2004. Whole-genome discovery of transcription factor binding sites by network-level conservation. Genome Res. 14:99-108.
		{Proft, 2005}:Proft, M., F. D. Gibbons, M. Copeland, F. P. Roth, and K. Struhl. 2005. Genomewide Identification of Sko1 Target Promoters Reveals a Regulatory Network That Operates in Response to Osmotic Stress in Saccharomyces cerevisiae. Eukaryot.Cell 4:1343-1352.
		{Puig, 2005}:Puig, S., E. Askeland, and D. J. Thiele. 2005. Coordinated remodeling of cellular metabolism during iron deficiency through targeted mRNA degradation. Cell 120:99-110.
		{Roth, 2004}:Roth, S., J. Kumme, and H. J. Schuller. 2004. Transcriptional activators Cat8 and Sip4 discriminate between sequence variants of the carbon source-responsive promoter element in the yeast Saccharomyces cerevisiae. Curr.Genet. 45:121-128.
		{Rutherford, 2001}:Rutherford, J. C., S. Jaron, E. Ray, P. O. Brown, and D. R. Winge. 2001. A second iron-regulatory system in yeast independent of Aft1p. Proc.Natl.Acad.Sci.U.S.A 98:14322-14327.
		{Sato, 1999}:Sato, T., M. C. Lopez, S. Sugioka, Y. Jigami, H. V. Baker, and H. Uemura. 1999. The E-box DNA binding protein Sgc1p suppresses the gcr2 mutation, which is involved in transcriptional activation of glycolytic genes in Saccharomyces cerevisiae. FEBS Lett. 463:307-311.
		{Shakoury-Elizeh, 2004}:Shakoury-Elizeh, M., J. Tiedeman, J. Rashford, T. Ferea, J. Demeter, E. Garcia, R. Rolfes, P. O. Brown, D. Botstein, and C. C. Philpott. 2004. Transcriptional remodeling in response to iron deprivation in Saccharomyces cerevisiae. Mol.Biol.Cell 15:1233-1243.
		{Spellman, 1998}:Spellman, P. T., G. Sherlock, M. Q. Zhang, V. R. Iyer, K. Anders, M. B. Eisen, P. O. Brown, D. Botstein, and B. Futcher. 1998. Comprehensive identification of cell cycle-regulated genes of the yeast Saccharomyces cerevisiae by microarray hybridization. Mol.Biol.Cell 9:3273-3297.
		{Svetlov, 1995}:Svetlov, V. V. and T. G. Cooper. 1995. Review: compilation and characteristics of dedicated transcription factors in Saccharomyces cerevisiae. Yeast 11:1439-1484.
		{Taba, 1991}:Taba, M. R., I. Muroff, D. Lydall, G. Tebb, and K. Nasmyth. 1991. Changes in a SWI4,6-DNA-binding complex occur at the time of HO gene activation in yeast. Genes Dev. 5:2000-2013.
		{van Dyk, 2003}:van Dyk, D., G. Hansson, I. S. Pretorius, and F. F. Bauer. 2003. Cellular differentiation in response to nutrient availability: The repressor of meiosis, Rme1p, positively regulates invasive growth in Saccharomyces cerevisiae. Genetics 165:1045-1058.
		{van Vuuren, 1991}:van Vuuren, H. J., J. R. Daugherty, R. Rai, and T. G. Cooper. 1991. Upstream induction sequence, the cis-acting element required for response to the allantoin pathway inducer and enhancement of operation of the nitrogen-regulated upstream activation sequence in Saccharomyces cerevisiae. J.Bacteriol. 173:7186-7195.
		{Vasconcelles, 2001}:Vasconcelles, M. J., Y. Jiang, K. McDaid, L. Gilooly, S. Wretzel, D. L. Porter, C. E. Martin, and M. A. Goldberg. 2001. Identification and characterization of a low oxygen response element involved in the hypoxic induction of a family of Saccharomyces cerevisiae genes. Implications for the conservation of oxygen sensing in eukaryotes. J.Biol.Chem. 276:14374-14384.
		{Vik, 2001}:Vik, A. and J. Rine. 2001. Upc2p and Ecm22p, dual regulators of sterol biosynthesis in Saccharomyces cerevisiae. Mol.Cell Biol. 21:6395-6405.
		{Vuidepot, 1997}:Vuidepot, A. L., F. Bontems, M. Gervais, B. Guiard, E. Shechter, and J. Y. Lallemand. 1997. NMR analysis of CYP1(HAP1) DNA binding domain-CYC1 upstream activation sequence interactions: recognition of a CGG trinucleotide and of an additional thymine 5 bp downstream by the zinc cluster and the N- terminal extremity of the protein. Nucleic Acids Res. 25:3042-3050.
		{Wang, 2004}:Wang, T. and G. D. Stormo. 2005. Identifying the conserved network of cis-regulatory sites of a eukaryotic genome. Proc.Natl.Acad.Sci.U.S.A.
		{Wang, 2005}:Wang, Y., M. Pierce, L. Schneper, C. G. Guldal, X. Zhang, S. Tavazoie, and J. R. Broach. 2004. Ras and gpa2 mediate one branch of a redundant glucose signaling pathway in yeast. PLoS.Biol. 2:E128.
		{Winter, 1989}:Winter, E. and A. Varshavsky. 1989. A DNA binding protein that recognizes oligo(dA).oligo(dT) tracts. EMBO J 8:1867-1877.
		{Wysocki, 2004}:Wysocki, R., P. K. Fortier, E. Maciaszczyk, M. Thorsen, A. Leduc, A. Odhagen, G. Owsianik, S. Ulaszewski, D. Ramotar, and M. J. Tamas. 2004. Transcriptional activation of metalloid tolerance genes in Saccharomyces cerevisiae requires the AP-1-like proteins Yap1p and Yap8p. Mol.Biol.Cell 15:2049-2060.
		{Xing, 2005}:Xing, B. and M. J. van der Laan. 2005. A statistical method for constructing transcriptional regulatory networks using gene expression and sequence data. J.Comput.Biol. 12:229-246.
		{Zaim, 2005}:Zaim, J., E. Speina, and A. M. Kierzek. 2005. Identification of new genes regulated by the Crt1 transcription factor, an effector of the DNA damage checkpoint pathway in Saccharomyces cerevisiae. J.Biol.Chem. 280:28-37.
		{Zhao, 1998}:Zhao, H., E. Butler, J. Rodgers, T. Spizzo, S. Duesterhoeft, and D. Eide. 1998. Regulation of zinc homeostasis in yeast by binding of the ZAP1 transcriptional activator to zinc-responsive promoter elements. J.Biol.Chem. 273:28713-28720.
		{Zhu, 1999}:Zhu, J. and M. Q. Zhang. 1999. SCPD: a promoter database of the yeast Saccharomyces cerevisiae. Bioinformatics. 15:607-611.
I	Position	TFM binding site position. Up-stream = 5'; Down-stream = 3'
J	Sequence	TFM nucleotide sequences. For concatenated listings, individual sequences are separated by "|".
K	MIPS Category	MIPS functional category significantly (p<0.01) enriched
L	-LOG10(p in set)	p-value (-log10(p)) for MIPS functional caterogy enrichment
M	In Category from Cluster	Genes from the cluster that are annotated in the indicated MIPS functional category (column J)

## Sheet: N2 Table
Cluster No.	n	TFM Sequence Name	TFM NAME	%	-LOG10(p-value in set)	-LOG10(p-value in genome)	Reference	Position	Sequence	MIPS Category	-LOG10(p in set)	In Category from Cluster
1	83	SWI4	SWI4	0.7	5.22185	3.52288	{Grishin, 1998}{Harbison, 2004}{Kellis, 2003}{Lee, 2002}{Svetlov, 1995}{Taba, 1991}	Up-stream	NNNNCRCGAAAA|CACGAAAA|TTTTNCGCG|TTTTNNCGCG|TTTTNNNCGCG|TTTTNNNNCGCG|TTTTNNNNNCGCG|TTTTNNNNNNCGCG|TTTTNNNNNNNCGCG|TTTTNNNNNNNNCGCG|TTTTNNNNNNNNNCGCG|TTTTNNNNNNNNNNCGCG|CGCGACGCGA|WTTTCGCGTT|NANNNRACGCG|GNNNNGGGCCSYNSNNNNNG|GNGNNGGNCSGSNSA|RAARAARAAANAANRNA	Amino acid biosynthesis-A	11.7924	LYS2 YDR111C GLY1 HOM3 "ARG5,6" SER3 ILV1 TRP5 ARG4 DYS1 LYS12 ILV3 ILV5 YML082W ARG1 ASN1
1	83	MCB/SWI6-2	MCB	0.5	5.52288	5.39794	{Zhu, 1999}{Xing, 2005}	Up-stream	WCGCGW	Amino acid metabolism-A	9.08847	LYS2 YDR111C GNP1 GLY1 HOM3 "ARG5,6" SER3 ILV1 TRP5 ARG4 DYS1 LYS12 ILV3 ILV5 YML082W ARG1 ASN1
1	83	SCB/SWI4/SWI6	SCB	0.4	2.1549	2.22185	{Zhu, 1999}{Harbison, 2004}{Xing, 2005}	Up-stream	CNCGAAA	Metabolism	5.67882	CDC19 LYS2 YDR111C ITR1 GNP1 GLY1 HOM3 "ARG5,6" RNR1 SER3 ILV1 TRP5 ERG25 ERG11 ARG4 INM1 DYS1 DCD1 RHR2 LYS12 ILV3 EXG1 ILV5 ERG6 YML082W ERG2 PSD1 BIO4 ARG1 CDC21 ODC2 ASN1
1	83	SWI6	SWI6	0.4	5.09691	4.04576	{Grishin, 1998}{Harbison, 2004}{Lee, 2002}	Up-stream	RAARRRAAAAANAAAMAA|MGYGACGCGW|ANRNRACGCGW|CMNNAANRGGAAA|WCGCGTCGCGTYNC|CGCGAAA	DNA processing-B	4.66575	POL12 DUN1 MSH6 RNR1 POL32 RAD27 CDC45 TOF1 RFA2 MSH2 MLH3 CLB5 DPB2
1	83	MBP1	MBP1	0.3	5	6	{Svetlov, 1995}{Grishin, 1998}{Kellis, 2003}{Lee, 2002}{Wang, 2005}	Up-stream	WCGCGTCGCGT|GTNTGNGTGTGT|ACGCGTNA|TKACGCGTT|TTTYTYKTTTNYYTTTTT|GNRRNANACGCGTNR|ACGCGTC	DNA synthesis and replication-B	4.52651	POL12 RNR1 POL32 RAD27 CDC45 RFA2 CLB5 DPB2
1	83	SBF	SBF	0.3	3	2.69897	{Kellis, 2003}{Iyer, 2001}	Up-stream	CGCGAAAA|CRCGAAA	Cell cycle and DNA processing	3.36886	POL12 KCC4 MCD1 DUN1 MSH6 RNR1 IRR1 POL32 NNF1 RAD27 CDC45 TOF1 TRF5 RFA2 MSH2 NDJ1 MLH3 CLB5 DPB2
1	83	SBF-1	SBF	0.3	3	2.69897	{Iyer, 2001}	Up-stream	CRCGAAA	Subcellular localisation	2.66274	CDC19 POL12 YMC2 LYS2 KCC4 MCD1 DUN1 MSH6 ITR1 "ARG5,6" ALD5 ILV1 TRP5 ERG25 ERG11 ARG4 IRR1 ILV3 POL32 NNF1 RAD27 OAC1 CDC45 IFH1 EXG1 ILV5 ERG6 RRN11 ATR1 ERG2 PSD1 RFA2 ARG1 MSH2 NDJ1 CDC21 RPB10 SEC63 TEA1 RPL21B HHO1 ASN1 DPB2
1	83	SWI4-3	SWI4	0.3	9	9	{Grishin, 1998}	Up-stream	NANNNRACGCG	DNA recombination and DNA repair	2.40209	DUN1 MSH6 POL32 RAD27 TOF1 MSH2 MLH3
1	83	SWI4-8	SWI4	0.3	2.69897	2.69897	{Harbison, 2004}	Up-stream	CGCSAAA	Lipid, fatty-acid and isoprenoid biosynthesis	2.32376	ERG25 ERG11 INM1 ERG6 ERG2 PSD1
1	83	GCN4-8	GCN4	0.2	6.04576	6	{Harbison, 2004}	Up-stream	TGASTCA	Deoxyribonucleotide metabolism	2.05448	RNR1 CDC21
1	83	MBP1-2	MBP1	0.2	5.69897	6.69897	{Svetlov, 1995}{Kellis, 2003}	Up-stream	ACGCGTNA	.	.	.
1	83	MCB/SWI6-1	MCB	0.2	5.09691	5.52288	{Spellman, 1998}{Kellis, 2003}{Harbison, 2004}	Up-stream	ACGCGT	.	.	.
1	83	SWI4/SWI6-1	SWI4/SWI6	0.2	3	2.22185	{Grishin, 1998}	Up-stream	NNNNCRCGAAAA	.	.	.
1	83	SWI6-6	SWI6	0.2	3	3	{Harbison, 2004}	Up-stream	CGCGAAA	.	.	.
1	83	YAP5-74	YAP5	0.2	6.04576	6	{Horak, 2002}	Up-stream	TGACTCA	.	.	.
1	83	ASH1/BAS1/GCN4	ASH1/BAS1/GCN4	0.2	4.52288	4	{Wang, 2005}	Up-stream	ATGACTC	.	.	.
1	83	GCN4-7	GCN4	0.1	4	3.69897	{Lee, 2002}	Up-stream	TGAGTCAY	.	.	.
1	83	MBP1-6	MBP1	0.1	4.69897	5.09691	{Wang, 2005}	Up-stream	ACGCGTC	.	.	.
1	83	PHO4-3	PHO4	0.1	2.1549	N/S	{Lee, 2002}	Up-stream	GAMAAAAAARAAAAR	.	.	.
1	83	SBF/SWI4	SBF/SWI4	0.1	3.69897	3.52288	{Kellis, 2003}{Iyer, 2001}	Up-stream	CGCGAAAA	.	.	.
1	83	SWI4-10	SWI4	0.1	2.52288	2.04576	{Kellis, 2003}	Up-stream	TTTTNCGCG	.	.	.
1	83	SWI6-3	SWI6	0.1	4.30103	5	{Grishin, 1998}	Up-stream	ANRNRACGCGW	.	.	.
1	83	M40	M40	0.08	2.39794	4	{Pritsker, 2004}	Up-stream	TGRGATGWNNTG	.	.	.
1	83	MBP1-3	MBP1	0.08	4	5	{Kellis, 2003}	Up-stream	TKACGCGTT	.	.	.
1	83	MCB/MBP1	MCB	0.08	4	3.39794	{McIntosh, 1999}	Up-stream	ACGCGTCA	.	.	.
1	83	M1081	M1081	0.07	4.52288	5	{Pritsker, 2004}	Up-stream	ANNNAACGCGTC	.	.	.
1	83	M473	M473	0.07	2.09691	2.22185	{Pritsker, 2004}	Up-stream	SNGANRARATGANA	.	.	.
1	83	MT-3	MT	0.07	2.52288	2.52288	{Gasch, 2004}	Down-stream	TATTAWTATTAT	.	.	.
1	83	SWI6-2	SWI6	0.06	2.30103	2.04576	{Grishin, 1998}	Up-stream	MGYGACGCGW	.	.	.
1	83	M227	M227	0.05	4	N/S	{Pritsker, 2004}	Up-stream	CNCGCGAAAAA	.	.	.
1	83	MBP1/SWI6	MBP1/SWI6	0.05	3.09691	3.52288	{Kellis, 2003}	Up-stream	WCGCGTCGCGT	.	.	.
2	164	ABF1	ABF1	0.7	9.52288	11.301	{Wang, 2005}{de Winde, 1992}{Grishin, 1998}{Harbison, 2004}{Kellis, 2003}{Lee, 2002}{Svetlov, 1995}{Xing, 2005}{Zhu, 1999}	Up-stream	ATCACTNTAYACG|RTCRYNNNNNACG|TCRNNNNNNACG|RTCRYKNNNNACGR|TYCGTNNRNARTGAYA|RTCAYTNNNNACG|RTCRNNNNNNACGNR|RTCAYTNNNNACGW|NCGTNNNNARTGAT|RAAAAATTTT	rRNA transcription-A	6.12344	RPC53 NHP2 RPA14 LCP5 RPA12 EBP2 RNA1 RNT1 RPC19 POP1 BMS1 RPC40 RPO26 RPC82
2	164	PAC	PAC	0.6	5	9	{Kellis, 2003}	Up-stream	GCGATGAGMTGARAW|GATGAG	rRNA synthesis-A	4.25073	RPC53 RPA14 RPA12 RPC19 RPC40 RPO26 RPC82
2	164	PAC-2	PAC	0.6	5	9	{Kellis, 2003}	Up-stream	GATGAG	Translation	3.62746	EFB1 SUI2 GCN3 NIP1 GCD1 PRT1 CAM1 TIF6
2	164	C44	C44	0.5	2.52288	3	{Cliften, 2003}	Up-stream	TTTTCAT	tRNA transcription-B	3.53925	SEN34 NCL1 RPC53 RNA1 RPC19 POP1 RPC40 RPO26 RPC82
2	164	SWI4	SWI4	0.5	3.04576	4	{Grishin, 1998}{Harbison, 2004}{Kellis, 2003}{Lee, 2002}{Svetlov, 1995}{Taba, 1991}	Up-stream	NNNNCRCGAAAA|CACGAAAA|TTTTNCGCG|TTTTNNCGCG|TTTTNNNCGCG|TTTTNNNNCGCG|TTTTNNNNNCGCG|TTTTNNNNNNCGCG|TTTTNNNNNNNCGCG|TTTTNNNNNNNNCGCG|TTTTNNNNNNNNNCGCG|TTTTNNNNNNNNNNCGCG|CGCGACGCGA|WTTTCGCGTT|NANNNRACGCG|GNNNNGGGCCSYNSNNNNNG|GNGNNGGNCSGSNSA|RAARAARAAANAANRNA	tRNA synthesis-B	3.48439	RPC53 RPC19 RPC40 RPO26 RPC82
2	164	RRPE	RRPE	0.4	12.2218	>=32	{Kellis, 2003}	Up-stream	AAAAWTTTT|GRRAAAWTTTTCACT	rRNA processing	2.92336	NHP2 LCP5 EBP2 RNA1 RNT1 POP1 BMS1
2	164	RRPE-1	RRPE	0.4	12.2218	>=32	{Kellis, 2003}	Up-stream	AAAAWTTTT	Nucleus	2.282	FUN30 SEN34 NCL1 HMT1 POL30 YCR072C RPC53 CDC9 NHP2 HO RPA14 KAP122 CBF2 SSF1 SNP1 RPA12 HSL1 TOP3 DAT1 CTF18 RNT1 PRP24 PSE1 POL1 RPC19 POP1 POL2 TOP1 FHL1 RPC40 RPO26 RPC82
2	164	ABF1-9	ABF1	0.4	13.2218	>=32	{Grishin, 1998}	Up-stream	RAAAAATTTT	.	.	.
2	164	MCB/SWI6-2	MCB	0.4	4.1549	4.30103	{Zhu, 1999}{Xing, 2005}	Up-stream	WCGCGW	.	.	.
2	164	ABF1-1	ABF1	0.3	3.09691	2.52288	{Kellis, 2003}{Svetlov, 1995}	Up-stream	RTCRYNNNNNACG	.	.	.
2	164	ABF1-6	ABF1	0.3	3	N/S	{de Winde, 1992}	Up-stream	RTCRNNNNNNACGNR	.	.	.
2	164	CHA4	CHA4	0.3	2.30103	4.52288	{Gasch, 2004}{Lee, 2002}{Wang, 2005}	Up-stream	CGGNNNNNNNNNNCCA|CANNNACACASANA|CAYAMRTGYNC|CTCATCGC	.	.	.
2	164	M776	M776	0.3	9	>=32	{Pritsker, 2004}	Up-stream	TGAAAAATTK	.	.	.
2	164	M881	M881	0.3	8.69897	12.3979	{Pritsker, 2004}	Up-stream	GAAAAATTT	.	.	.
2	164	RCS1	RCS1	0.3	2.1549	3.69897	{Harbison, 2004}{Lee, 2002}	Up-stream	KMAARAAAAARAAR|GKGTGTGTGYGTGTGTGT|GGGTGCANT|AAMTGGGTGCAKT	.	.	.
2	164	SBF	SBF	0.3	3.1549	2.69897	{Kellis, 2003}{Iyer, 2001}	Up-stream	CGCGAAAA|CRCGAAA	.	.	.
2	164	SBF-1	SBF	0.3	3.1549	2.69897	{Iyer, 2001}	Up-stream	CRCGAAA	.	.	.
2	164	SWI4-8	SWI4	0.3	3.69897	3.39794	{Harbison, 2004}	Up-stream	CGCSAAA	.	.	.
2	164	SWI6	SWI6	0.3	4	5	{Grishin, 1998}{Harbison, 2004}{Lee, 2002}	Up-stream	RAARRRAAAAANAAAMAA|MGYGACGCGW|ANRNRACGCGW|CMNNAANRGGAAA|WCGCGTCGCGTYNC|CGCGAAA	.	.	.
2	164	CHA4-4	CHA4	0.2	6.30103	12.2218	{Wang, 2005}	Up-stream	CTCATCGC	.	.	.
2	164	PUF4	PUF4	0.2	5.69897	8.52288	{Gasch, 2004}{Gerber, 2004}	Down-stream	WHTGTAHAWTA|TGTAYAHTA	.	.	.
2	164	PUF4-1	PUF4	0.2	3.69897	6	{Gerber, 2004}	Down-stream	WHTGTAHAWTA	.	.	.
2	164	PUF4-2	PUF4	0.2	6.69897	10	{Gasch, 2004}	Down-stream	TGTAYAHTA	.	.	.
2	164	RCS1-1	RCS1	0.2	2.30103	3.69897	{Lee, 2002}	Up-stream	KMAARAAAAARAAR	.	.	.
2	164	SPT23-2	SPT23	0.2	8	12.301	{Wang, 2005}	Up-stream	AAATTTTTCA	.	.	.
2	164	SWI4-3	SWI4	0.2	2.39794	3.52288	{Grishin, 1998}	Up-stream	NANNNRACGCG	.	.	.
2	164	SWI6-6	SWI6	0.2	5.1549	5	{Harbison, 2004}	Up-stream	CGCGAAA	.	.	.
2	164	M168	M168	0.1	3	6.69897	{Pritsker, 2004}	Up-stream	TGCGATGAG	.	.	.
2	164	M198	M198	0.1	2.69897	3.30103	{Pritsker, 2004}	Up-stream	ANAANNAAAATTT	.	.	.
2	164	M952	M952	0.1	4	5.30103	{Pritsker, 2004}	Up-stream	AWNTGAAAAWTT	.	.	.
2	164	PHO4-3	PHO4	0.1	2	3	{Lee, 2002}	Up-stream	GAMAAAAAARAAAAR	.	.	.
2	164	STB1-4	STB1	0.1	2.30103	2.09691	{Harbison, 2004}	Up-stream	RRACGCSAA	.	.	.
2	164	SWI6-3	SWI6	0.1	4	4.69897	{Grishin, 1998}	Up-stream	ANRNRACGCGW	.	.	.
2	164	C18	C18	0.09	2.30103	4	{Cliften, 2003}	Up-stream	ATGCGATG	.	.	.
2	164	M1021	M1021	0.09	2.69897	4.22185	{Pritsker, 2004}	Up-stream	GNRAAANTTTCMR	.	.	.
2	164	M190	M190	0.09	2.52288	3.69897	{Pritsker, 2004}	Up-stream	CANAAAANTTTY	.	.	.
2	164	MBP1-2	MBP1	0.09	2.30103	2.69897	{Svetlov, 1995}{Kellis, 2003}	Up-stream	ACGCGTNA	.	.	.
2	164	SWI4-11	SWI4	0.09	4.30103	2.69897	{Kellis, 2003}	Up-stream	TTTTNNCGCG	.	.	.
2	164	SWI4-14	SWI4	0.09	2.69897	2.69897	{Kellis, 2003}	Up-stream	TTTTNNNNNCGCG	.	.	.
2	164	O17-1	O17	0.08	3.04576	3.39794	{Kellis, 2003}	Up-stream	CGCGTTTT	.	.	.
2	164	SBF/SWI4	SBF/SWI4	0.08	2.09691	2.69897	{Kellis, 2003}{Iyer, 2001}	Up-stream	CGCGAAAA	.	.	.
2	164	O17-6	O17	0.07	2.04576	2.30103	{Kellis, 2003}	Up-stream	CGCGNNNNNTTTT	.	.	.
2	164	SWI4-20	SWI4	0.05	4.1549	4.69897	{Kellis, 2003}	Up-stream	WTTTCGCGTT	.	.	.
2	164	MBP1-3	MBP1	0.04	2.22185	2.39794	{Kellis, 2003}	Up-stream	TKACGCGTT	.	.	.
2	164	M39	M39	0.02	3.09691	3.09691	{Pritsker, 2004}	Up-stream	AGATGNGNTGNCATRT	.	.	.
2	164	M554	M554	0.02	2.22185	3.1549	{Pritsker, 2004}	Up-stream	CGAKGWGSNGNNNAAA	.	.	.
3	121	ABF1	ABF1	0.7	4.30103	4.69897	{Wang, 2005}{de Winde, 1992}{Grishin, 1998}{Harbison, 2004}{Kellis, 2003}{Lee, 2002}{Svetlov, 1995}{Xing, 2005}{Zhu, 1999}	Up-stream	ATCACTNTAYACG|RTCRYNNNNNACG|TCRNNNNNNACG|RTCRYKNNNNACGR|TYCGTNNRNARTGAYA|RTCAYTNNNNACG|RTCRNNNNNNACGNR|RTCAYTNNNNACGW|NCGTNNNNARTGAT|RAAAAATTTT	rRNA transcription-A	9.74112	POP8 FAL1 DBP3 MTR3 RPP1 RRP3 NOP10 IMP3 IMP4 RPC31 RPA49 DBP6 DIS3 RET1 RRS1 RPA43
3	121	PAC	PAC	0.7	10.3979	12.699	{Kellis, 2003}	Up-stream	GCGATGAGMTGARAW|GATGAG	rRNA processing-A	7.63432	POP8 FAL1 DBP3 MTR3 RPP1 RRP3 NOP10 IMP3 IMP4 DBP6 DIS3
3	121	PAC-2	PAC	0.7	10.3979	12.699	{Kellis, 2003}	Up-stream	GATGAG	Nucleotide metabolism	3.91829	URA7 FUI1 HPT1 NMD5 MRT4 URA5 ADE4 RNH35 URK1 PRS5 DFR1
3	121	SPT23	SPT23	0.6	4.04576	4.30103	{Harbison, 2004}{Wang, 2005}	Up-stream	RAAATSAA|AAATTTTTCA	Pyrimidine ribonucleotide metabolism	3.694	URA7 FUI1 URA5 URK1 PRS5
3	121	RRPE-1	RRPE	0.5	11.5229	11.301	{Kellis, 2003}	Up-stream	AAAAWTTTT	Protein synthesis	2.8636	SUP45 RPS9B SPB1 NOP14 YHR020W GCD14 MRT4 RPS27A RPL22A RPS28B YNL119W RIA1 RPS19A RPS10A RPS9A MRP51
3	121	C46	C46	0.5	5.52288	5.30103	{Cliften, 2003}	Up-stream	CTGAAAA	Ribosome biogenesis	2.55471	RPS9B NOP14 MRT4 RPS27A RPL22A RPS28B YNL119W RPS19A RPS10A RPS9A MRP51
3	121	M881	M881	0.5	12	11.0458	{Pritsker, 2004}	Up-stream	GAAAAATTT	rRNA synthesis	2.1901	RPC31 RPA49 RET1 RPA43
3	121	RRPE	RRPE	0.5	11.5229	11.301	{Kellis, 2003}	Up-stream	AAAAWTTTT|GRRAAAWTTTTCACT	.	.	.
3	121	ABF1-9	ABF1	0.4	11.699	11.1549	{Grishin, 1998}	Up-stream	RAAAAATTTT	.	.	.
3	121	C8	C8	0.4	6.1549	4.39794	{Cliften, 2003}	Up-stream	TTTCAGA	.	.	.
3	121	CHA4	CHA4	0.4	3.69897	6.22185	{Gasch, 2004}{Lee, 2002}{Wang, 2005}	Up-stream	CGGNNNNNNNNNNCCA|CANNNACACASANA|CAYAMRTGYNC|CTCATCGC	.	.	.
3	121	CHA4-4	CHA4	0.3	11.5229	11.3979	{Wang, 2005}	Up-stream	CTCATCGC	.	.	.
3	121	M776	M776	0.3	11.3979	11.699	{Pritsker, 2004}	Up-stream	TGAAAAATTK	.	.	.
3	121	PUF4	PUF4	0.3	5.69897	7.30103	{Gasch, 2004}{Gerber, 2004}	Down-stream	WHTGTAHAWTA|TGTAYAHTA	.	.	.
3	121	SPT23-2	SPT23	0.3	12	11	{Wang, 2005}	Up-stream	AAATTTTTCA	.	.	.
3	121	ABF1-3	ABF1	0.2	3.04576	4.04576	{Kellis, 2003}	Up-stream	RTCRYKNNNNACGR	.	.	.
3	121	M1018	M1018	0.2	2.30103	2.09691	{Pritsker, 2004}	Up-stream	WANANATGAAAR	.	.	.
3	121	M185	M185	0.2	8.30103	11.1549	{Pritsker, 2004}	Up-stream	GATGAGATGAG	.	.	.
3	121	M546	M546	0.2	3.69897	3	{Pritsker, 2004}	Up-stream	AANNAAWWNNTKCA	.	.	.
3	121	M609	M609	0.2	4.1549	3.69897	{Pritsker, 2004}	Up-stream	GRAAANWTTC	.	.	.
3	121	M952	M952	0.2	5.39794	4.69897	{Pritsker, 2004}	Up-stream	AWNTGAAAAWTT	.	.	.
3	121	M958	M958	0.2	7	6	{Pritsker, 2004}	Up-stream	WTTGAARNMNTT	.	.	.
3	121	PUF4-1	PUF4	0.2	6.04576	7	{Gerber, 2004}	Down-stream	WHTGTAHAWTA	.	.	.
3	121	PUF4-2	PUF4	0.2	4.69897	7	{Gasch, 2004}	Down-stream	TGTAYAHTA	.	.	.
3	121	M1021	M1021	0.1	5.52288	5.69897	{Pritsker, 2004}	Up-stream	GNRAAANTTTCMR	.	.	.
3	121	M168	M168	0.1	3.52288	4.39794	{Pritsker, 2004}	Up-stream	TGCGATGAG	.	.	.
3	121	M190	M190	0.1	2.69897	3.69897	{Pritsker, 2004}	Up-stream	CANAAAANTTTY	.	.	.
3	121	M429	M429	0.1	4	3.39794	{Pritsker, 2004}	Up-stream	WGAAAAATNTC	.	.	.
3	121	M563	M563	0.1	4.1549	4	{Pritsker, 2004}	Up-stream	ANCTGAAAANWT	.	.	.
3	121	M720	M720	0.1	2.39794	3	{Pritsker, 2004}	Up-stream	GTGAAARNNWTT	.	.	.
3	121	M770	M770	0.1	7.1549	10.3979	{Pritsker, 2004}	Up-stream	GNGATGAGATG	.	.	.
3	121	M883	M883	0.1	4	5.30103	{Pritsker, 2004}	Up-stream	GMGNNGAGWTGA	.	.	.
3	121	M910	M910	0.1	4.69897	7.1549	{Pritsker, 2004}	Up-stream	GCGATGAGAT	.	.	.
3	121	PHD1-3	PHD1	0.1	5.52288	6.69897	{Grishin, 1998}	Up-stream	GAAAANNTTNTTT	.	.	.
3	121	M473	M473	0.08	3.69897	4.39794	{Pritsker, 2004}	Up-stream	SNGANRARATGANA	.	.	.
3	121	M773	M773	0.08	5	7.52288	{Pritsker, 2004}	Up-stream	GATGAGWTGNNNNNNNNWNNAM	.	.	.
3	121	M40	M40	0.07	2.04576	3	{Pritsker, 2004}	Up-stream	TGRGATGWNNTG	.	.	.
3	121	M792	M792	0.07	3.69897	4.39794	{Pritsker, 2004}	Up-stream	AWNNNNWGAGAKRANATK	.	.	.
3	121	PAC-1	PAC	0.06	4.39794	6.69897	{Kellis, 2003}	Up-stream	GCGATGAGMTGARAW	.	.	.
3	121	M719	M719	0.05	3	3.69897	{Pritsker, 2004}	Up-stream	KATNANWNGAGNTGNNNT	.	.	.
3	121	M723	M723	0.04	2.69897	3.39794	{Pritsker, 2004}	Up-stream	GRGATGRGNTKRGA	.	.	.
3	121	W164	W164	0.03	3.52288	3.30103	{Wang, 2005}	Up-stream	CRTCGCNTGAAA	.	.	.
4	266	PAC-2	PAC	0.6	10.0969	15	{Kellis, 2003}	Up-stream	GATGAG	Ribosome biogenesis	14	RPL32 RPL4A RPS11B RPL21A RPL13A RPS11A RPP2B RPL12B RPL27B RPL12A RPS24A RPL2A RPL7A RPS2 RPL9A RPL26B RPL11B RPS0A RPS20 RPL8A RPS4B RPS24B RPL16A RPL39 RPS22A RPS14B RPS4A RPS21A RPL8B RLP24 RPS0B RPL38 RPP0 RPL26A RPS22B RPL31B RPL6B RPS18B RPS1B RPL6A RPL13B RPS10B RPL9B RPL16B RPS7B GIS2 RPL18B RPS15 RPL18A RPL33B RPL11A
4	266	PAC	PAC	0.6	10.0969	15	{Kellis, 2003}	Up-stream	GCGATGAGMTGARAW|GATGAG	Cytoplasm	14	FUN12 RPL32 RPL4A RPS11B RPL21A RPL13A SSB1 RPS11A KRS1 FOB1 TRM1 ASP1 RPP2B RPL12B RPL27B RPL12A PMI40 GCD11 RPS24A KAP123 SEC53 RPL7A RPS2 RPL9A RPL26B ADE6 RPL11B TIF4631 RPS0A RPS20 RPL8A FUR1 RPS4B SEC6 RPS24B RPL16A RPL39 RPS22A RPS14B ANB1 CPA2 RPS4A RPS21A MTD1 RPL8B RPS0B YEF3 RPL38 RPP0 RPL26A RPS22B RPL31B RPL6B RPS18B RPS1B RPL6A RPL13B TIF34 RPS10B RPL9B RPL16B RPS7B SSB2 RPL18B LYS9…
4	266	SPT23	SPT23	0.6	4.69897	4.52288	{Harbison, 2004}{Wang, 2005}	Up-stream	RAAATSAA|AAATTTTTCA	Protein synthesis	13.9722	FUN12 RPL32 RPL4A RPS11B RPL21A RPL13A SSB1 RPS11A KRS1 RPP2B RPL12B RPL27B RPL12A GCD11 RPS24A RPL2A RPL7A RPS2 RPL9A SUA5 RPL26B RPL11B TIF4631 RPS0A RPS20 RPL8A RPS4B RPS24B RPL16A RPL39 RPS22A RPS14B ANB1 RPS4A RPS21A RPL8B RLP24 RPS0B YEF3 RPL38 RPP0 RPL26A RPS22B RPL31B RPL6B RPS18B RPS1B RPL6A RPL13B TIF34 RPS10B RPL9B RPL16B RPS7B SSB2 YNL247W GIS2 RPL18B RPS15 RPL18A GLN4 RPL33B ALA1 NEW…
4	266	C44	C44	0.5	2.09691	2.69897	{Cliften, 2003}	Up-stream	TTTTCAT	Purine ribonucleotide metabolism	10.819	YAR075W MIS1 SHM1 URH1 "ADE5,7" ADE6 PRS3 ADO1 MTD1 MEU1 IMD3 APT1 IMD4 GUA1 AAH1 ADE2
4	266	CHA4	CHA4	0.4	6.39794	11	{Gasch, 2004}{Lee, 2002}{Wang, 2005}	Up-stream	CGGNNNNNNNNNNCCA|CANNNACACASANA|CAYAMRTGYNC|CTCATCGC	rRNA processing-A	8.36572	MAK5 RRP8 RRP1 SPB4 ROK1 NSR1 GAR1 MPP10 DRS1 SOF1 CBF5 SIK1 RRP5 NOP2 DBP2 NOP58
4	266	ABF1-1	ABF1	0.3	2.39794	N/S	{Kellis, 2003}{Svetlov, 1995}	Up-stream	RTCRYNNNNNACG	rRNA transcription-A	7.67387	MAK5 RRP8 RRP1 SPB4 ROK1 NSR1 GAR1 MPP10 RPC25 DRS1 SOF1 CBF5 SIK1 RRB1 RRP5 NOP2 DBP2 RPO31 NOP58 RPA190
4	266	ABF1-9	ABF1	0.3	6.69897	11.0969	{Grishin, 1998}	Up-stream	RAAAAATTTT	Nucleotide metabolism	6.67121	YAR075W MIS1 SHM1 URH1 YGL186C "ADE5,7" ADE6 PRS3 FUR1 URA2 NUC1 ADO1 MTD1 MEU1 IMD3 APT1 IMD4 GUA1 AAH1 RAS1 ADE2 YPR011C
4	266	CTH2-7	CTH2	0.3	2.52288	3	{Puig, 2005}	Down-stream	TAAAAAT	Subcellular localisation	6.45531	FUN12 RFT1 YBL054W RHK1 RPL32 RPL4A RPS11B TAT1 MIS1 MAK5 RPL21A SHM1 KRR1 RPL13A SAS10 LYS20 SSB1 RPS11A MRH1 KRS1 ENA1 FOB1 TRM1 MKC7 LYS4 ZIP1 ASP1 RPP2B RPL12B RPL27B GDA1 RPL12A PMI40 GCD11 CHO1 CEM1 RPS24A SBH1 KAP123 SPB4 SEC53 RPL7A NBP35 CDC20 RPS2 RPL9A RPL26B ADE6 RPL11B NSR1 TIF4631 HIP1 RPS0A SDA1 ZUO1 RPS20 RPL8A ERG7 GAR1 FUR1 RPS4B SEC6 RPS24B RPL16A MTR4 URA2 RPL39 RPS22A RPS14B …
4	266	RRPE	RRPE	0.3	7.1549	11.5229	{Kellis, 2003}	Up-stream	AAAAWTTTT|GRRAAAWTTTTCACT	Translation	2.85886	FUN12 GCD11 SUA5 TIF4631 ANB1 YEF3 TIF34 NEW1 TIF3
4	266	RRPE-1	RRPE	0.3	7.1549	11.5229	{Kellis, 2003}	Up-stream	AAAAWTTTT	Amino acid metabolism	2.61048	TAT1 MIS1 LYS20 LYS4 ASP1 ASN2 HIP1 PRS3 THR1 CPA2 GAP1 ASP3-1 ASP3-2 ASP3-3 ASP3-4 DPH5 LYS9 SER1
4	266	ACE2-1	ACE2	0.2	2.1549	2.52288	{Lee, 2002}	Up-stream	RRRAARARAANANRARAA	.	.	.
4	266	ARG81	ARG81	0.2	2.30103	3	{Grishin, 1998}{Lee, 2002}	Up-stream	AAAAARARAAAARMA|GSGAYARMGGAMAAAAA|ANGGNAANNRNNNGCGA	.	.	.
4	266	ARG81-1	ARG81	0.2	2.69897	3.39794	{Lee, 2002}	Up-stream	AAAAARARAAAARMA	.	.	.
4	266	CHA4-4	CHA4	0.2	10.5229	11.1549	{Wang, 2005}	Up-stream	CTCATCGC	.	.	.
4	266	M546	M546	0.2	3.69897	3	{Pritsker, 2004}	Up-stream	AANNAAWWNNTKCA	.	.	.
4	266	M609	M609	0.2	3.22185	4.30103	{Pritsker, 2004}	Up-stream	GRAAANWTTC	.	.	.
4	266	M776	M776	0.2	5.09691	9.69897	{Pritsker, 2004}	Up-stream	TGAAAAATTK	.	.	.
4	266	M881	M881	0.2	4.22185	8.30103	{Pritsker, 2004}	Up-stream	GAAAAATTT	.	.	.
4	266	PUF4	PUF4	0.2	2.09691	5	{Gasch, 2004}{Gerber, 2004}	Down-stream	WHTGTAHAWTA|TGTAYAHTA	.	.	.
4	266	SPT23-2	SPT23	0.2	5.69897	9.69897	{Wang, 2005}	Up-stream	AAATTTTTCA	.	.	.
4	266	C18	C18	0.1	4.39794	6.22185	{Cliften, 2003}	Up-stream	ATGCGATG	.	.	.
4	266	CUP9-8	CUP9	0.1	3	3.30103	{Lee, 2002}	Up-stream	TTTKYTKTTYNYTTTKTY	.	.	.
4	266	M168	M168	0.1	10.3979	11	{Pritsker, 2004}	Up-stream	TGCGATGAG	.	.	.
4	266	M198	M198	0.1	3.22185	5	{Pritsker, 2004}	Up-stream	ANAANNAAAATTT	.	.	.
4	266	M66	M66	0.1	3.04576	2.69897	{Pritsker, 2004}	Up-stream	AANNWNNAAAWNTTNC	.	.	.
4	266	M720	M720	0.1	3.69897	6.69897	{Pritsker, 2004}	Up-stream	GTGAAARNNWTT	.	.	.
4	266	NDD1-2	NDD1	0.1	2.39794	2.69897	{Lee, 2002}	Up-stream	TTTYNYTKTTTYNYTTYT	.	.	.
4	266	PHD1-7	PHD1	0.1	2.04576	3	{Lee, 2002}	Up-stream	TTYYYTTTTTYTTTTYTT	.	.	.
4	266	SMP1-11	SMP1	0.1	3.52288	4.52288	{Lee, 2002}	Up-stream	AMAAAAARAARWARANAA	.	.	.
4	266	YJL206C-1	YJL206C	0.1	2.04576	3.52288	{Lee, 2002}	Up-stream	TTYTTTTYTYYTTTYTTT	.	.	.
4	266	HAL9-3	HAL9	0.09	2.1549	3.22185	{Lee, 2002}	Up-stream	TTTTTTYTTTTYNKTTTT	.	.	.
4	266	SFP1-5	SFP1	0.09	5.04576	5.69897	{Harbison, 2004}	Up-stream	AYCCRTACAY	.	.	.
4	266	M770	M770	0.08	4.22185	7	{Pritsker, 2004}	Up-stream	GNGATGAGATG	.	.	.
4	266	PHD1-3	PHD1	0.08	2.39794	2.30103	{Grishin, 1998}	Up-stream	GAAAANNTTNTTT	.	.	.
4	266	RAP1-1	RAP1	0.08	3.69897	4.22185	{Grishin, 1998}	Up-stream	RTGTNYGGRTG	.	.	.
4	266	RAP1-26	RAP1	0.08	4.22185	5.1549	{Harbison, 2004}	Up-stream	CAYCCRTRCA	.	.	.
4	266	M185	M185	0.07	3	4.52288	{Pritsker, 2004}	Up-stream	GATGAGATGAG	.	.	.
4	266	M883	M883	0.07	4.1549	5	{Pritsker, 2004}	Up-stream	GMGNNGAGWTGA	.	.	.
4	266	SOK2-2	SOK2	0.07	3	3.52288	{Lee, 2002}	Up-stream	ARAAAARRAAAAAGNRAA	.	.	.
4	266	M910	M910	0.06	3.04576	5.22185	{Pritsker, 2004}	Up-stream	GCGATGAGAT	.	.	.
4	266	ROX1-6	ROX1	0.06	3	3.30103	{Lee, 2002}	Up-stream	YTTTTCTTTTYNTTTTT	.	.	.
4	266	M1094	M1094	0.05	3.39794	4	{Pritsker, 2004}	Up-stream	AGRTGANATGA	.	.	.
4	266	M773	M773	0.05	3.30103	4	{Pritsker, 2004}	Up-stream	GATGAGWTGNNNNNNNNWNNAM	.	.	.
5	226	GAT3	GAT3	0.4	4	3.52288	{Wang, 2005}{Grishin, 1998}{Lee, 2002}	Up-stream	TATATAAA|GGNAANWNKGTCTGTNT|GNAGGGTAAKNNNNRG|AGGAAGTMACNTKNTACG|CYGCTTMGTSGAKNNKNWCNNRGAT|AAGMGNCTGTSYRNC|GNNRMNKWGMACCANGRWWNT|GSANNNTGTNNGYNNNKCNGNNGC|TNSRCKAAGCNGNNGNNNA|ANGSTRNNNNGWWKNNNNANWATCTGC|AYGANCNNRCGYNNMG|GNMRKNNNNNNGTASGNNAANNNK|AGNTANRCSAMNN	Respiration-A	14	COR1 ATP1 ATP3 RIM2 ATP16 ATP5 TIM11 ATP17 QCR7 RIP1 QCR6 COX4 COX13 QCR9 COX6 QCR8 CYC1 ATP2 ATP7 YKR016W YKR046C COX12 PDC1 ATP14 COX8 CYB2 YML087C NDE1 COX7 AEP2 COX5A YTP1 ATP19 CYT1 QCR2
5	226	GAL80/LAC9/PUT3/STB4/UAY/UGA3	GAL80/LAC9/PUT3/STB4/UAY/UGA3	0.3	6	7.52288	{Wang, 2005}	Up-stream	CCGATA	Mitochondrion-A	14	GCV3 PET9 COR1 ATP1 ATP3 RIM2 ATP16 INH1 GCV1 ATP5 TIM11 ARH1 ATP17 QCR7 RIP1 QCR6 COX4 COX13 MTO1 MRP13 QCR9 MRP4 SOD2 PUT2 COX6 FLX1 QCR8 CYC1 MIR1 RSM7 ATP2 MGM101 ATP7 COX12 YLR168C ATP14 ACO1 ATP10 COX8 YML025C CYB2 RPM2 AAC1 NDE1 GCV2 COX7 AEP2 PRP12 IDH1 COX5A MAS6 COQ2 ATP19 CYT1 IDH2 TUF1 QCR2
5	226	GAT3/TBP	GAT3/TBP	0.3	4.39794	5.39794	{Wang, 2005}	Up-stream	TATATAAA	Energy-A	14	COR1 ATP1 ATP3 RIM2 ATP16 INH1 ATP5 TIM11 ATP17 ARO10 QCR7 RIP1 QCR6 COX4 COX13 QCR9 COX6 GND1 QCR8 CYC1 ATP2 ATP7 PTM1 YKR016W YKR046C COX12 PDC1 IDP2 ATP14 ACO1 TAL1 COX8 CYB2 YML087C NDE1 COX7 AEP2 IDH1 COX5A MLS1 YTP1 ATP19 CYT1 IDH2 QCR2
5	226	HAP1	HAP1	0.3	9.09691	7.39794	{Zhu, 1999}{Gasch, 2004}{Harbison, 2004}{Kellis, 2003}{King, 1999}{Svetlov, 1995}{Vuidepot, 1997}{Wang, 2005}{Xing, 2005}	Up-stream	CCGNNNNNNCCG|CGGNNNTANNCGG|CGGNNNTANCGG|CGGNNNTANCGGNNNTA|GGNNATANCGS|CGGNNNTNCGG|GCNNTTANCGG|GGAAATATCGC	Ionic homeostasis	7.03175	ATP1 ATP3 FTH1 ATP16 CCC2 ATP5 FTR1 YGL160W DUR3 UTR1 MIR1 ATP2 ATP7 AHP1 FRE1 ATP14 FET3 SMF1 CTR1
5	226	CTH2-1	CTH2	0.2	3.22185	3.69897	{Puig, 2005}	Down-stream	AATAAATA	Metabolism	6.98088	GCV3 ADE1 PET9 BNA4 GIT1 KNH1 THI13 YDL246C GCV1 ARH1 ARO10 STL1 HYP2 YFL030W THI5 OLE1 SCS3 FZF1 ACB1 YHR033W PUT2 ARO9 GND1 YIL042C SGA1 FLX1 ERG20 MIR1 BNA2 THI11 SOR1 URA1 AAT2 PDC1 SHM2 IDP2 SAM1 HMX1 BNA5 ACO1 TAL1 ADE13 URA4 CYB2 HMG1 ERG13 AAC1 ADE17 GCV2 AEP2 IDH1 MLS1 ADE12 PDR16 ALP1 THI12 SNZ2 ACC1 ARE2 COQ2 GRE2 IDH2 LCB4 ISU2 FAA1 YPL017C PUS1 FAS2 SAM3 ROX1
5	226	CTH2-2	CTH2	0.2	3.39794	4.69897	{Puig, 2005}	Down-stream	ATAAATAA	Mitochondrial transport	6.92922	PET9 ATP1 ATP3 RIM2 ATP16 ATP5 TIM11 FLX1 MIR1 ATP2 ATP7 ATP14 AAC1 MAS6 ATP19
5	226	HAP1/PDR1	HAP1/PDR1	0.2	7	5.52288	{Gasch, 2004}{King, 1999}	Up-stream	CCGNNNNNNCCG	Homeostasis of cations	6.88174	ATP1 ATP3 FTH1 ATP16 CCC2 ATP5 FTR1 YGL160W DUR3 UTR1 ATP2 ATP7 AHP1 FRE1 ATP14 FET3 SMF1 CTR1
5	226	O13	O13	0.2	4.52288	6.52288	{Kellis, 2003}	Up-stream	CCGSNNNNNGVC	Transport facilitation	6.20294	PET9 ATP1 ATP3 RIM2 FTH1 GIT1 ATP16 CCC2 ATP5 TIM11 STL1 SIT1 FTR1 VHT1 DUR3 ARN1 FLX1 MIR1 ATP2 ATP7 ATP14 AAC1 FET3 ALP1 MAS6 SMF1 TPO4 PDR10 SAM3 CTR1
5	226	O6	O6	0.2	3.69897	5.22185	{Kellis, 2003}	Up-stream	CTCSGCS	Amino acid degradation (catabolism)	5.56241	GCV3 BNA4 GCV1 YFL030W YIL042C BNA2 SAM1 BNA5 GCV2
5	226	W11	W11	0.2	3.30103	4.09691	{Wang, 2005}	Up-stream	GCGCGG	Heavy metal ion transporters (cu, fe, etc. )	4.96577	FTH1 CCC2 SIT1 FTR1 FET3 SMF1 CTR1
5	226	AFT1/AFT2-1	AFT1/AFT2	0.1	2.39794	3.09691	{Kellis, 2003}{Rutherford, 2001}	Up-stream	YRCACCCR	Regulation of / interaction with cellular environment	4.07567	ATP1 ATP3 FTH1 ATP16 CCC2 ATP5 FTR1 YGL160W DUR3 UTR1 MIR1 ATP2 ATP7 AHP1 FRE1 ATP14 FET3 SMF1 CTR1
5	226	CBF1/PHO4-2	CBF1/PHO4	0.1	2.69897	3.69897	{Kellis, 2003}	Up-stream	RTCACGTGV	Transport atpases	3.83684	ATP1 ATP3 ATP16 CCC2 ATP5 ATP2 ATP7 ATP14
5	226	CTH2-3	CTH2	0.1	2.30103	3.22185	{Puig, 2005}	Down-stream	AATAAATAA	Homeostasis of protons	3.68825	ATP1 ATP3 ATP16 ATP5 ATP2 ATP7 ATP14
5	226	F42	F42	0.1	4.69897	4.69897	{Kellis, 2003}	Up-stream	GCCCGG	Nucleotide metabolism	3.58104	ADE1 PET9 THI13 HYP2 THI5 THI11 URA1 SHM2 ADE13 URA4 AAC1 ADE17 ADE12 THI12 PUS1
5	226	HAP1-4	HAP1	0.1	6.30103	5.69897	{Harbison, 2004}	Up-stream	GGNNATANCGS	Cation transporters	3.5271	FTH1 CCC2 SIT1 FTR1 VHT1 DUR3 FET3 SMF1 CTR1
5	226	SUT1-1	SUT1	0.09	2.69897	4.22185	{Harbison, 2004}	Up-stream	GCSGSGNNSG	Lipid, fatty-acid and isoprenoid biosynthesis	3.48865	ARH1 OLE1 SCS3 ACB1 ERG20 SHM2 HMG1 ERG13 ACC1 ARE2 LCB4 FAA1 FAS2
5	226	HAP2-2	HAP2/3/4/5	0.08	4.22185	4.39794	{Kellis, 2003}	Up-stream	TGATTGGC	Homeostasis of metal ions (na, k, ca etc. )	3.47263	FTH1 CCC2 FTR1 YGL160W UTR1 AHP1 FET3 SMF1 CTR1
5	226	HAP1-2	HAP1	0.06	6.69897	6.69897	{Zhu, 1999}{Harbison, 2004}{Xing, 2005}	Up-stream	CGGNNNTANCGG	Ion transporters	3.35096	FTH1 CCC2 SIT1 FTR1 VHT1 DUR3 MIR1 FET3 SMF1 CTR1
5	226	C54	C54	0.05	6.09691	7.1549	{Kellis, 2003}	Up-stream	CCGANNNTCGG	Pyrimidine ribonucleotide metabolism	3.31265	THI13 THI5 THI11 URA1 URA4 THI12
5	226	HAP4-1	HAP2/3/4/5	0.04	4	4.52288	{Grishin, 1998}	Up-stream	RCCAATCANNNNNNNGNA	Transport mechanism	2.94195	ATP1 ATP3 ATP16 CCC2 ATP5 ATP2 ATP7 ATP14 PDR10
5	226	M615	M615	0.04	2.30103	2.69897	{Pritsker, 2004}	Up-stream	GTCACGTGNM	Tricarboxylic-acid pathway (citrate cycle, krebs cycle, tca cycle)	2.76548	PTM1 IDP2 ACO1 IDH1 IDH2
5	226	PDR1-70	PDR1	0.04	2.30103	N/S	{Lee, 2002}	Up-stream	TNYGTGKRYGTNYG	Subcellular localisation	2.6038	GCV3 PET9 COR1 ATP1 ATP3 RIM2 GIT1 ATP16 DLD2 INH1 GCV1 CCC2 ATP5 TIM11 ARH1 ATP17 QCR7 STL1 RIP1 HYP2 FTR1 QCR6 OLE1 COX4 COX13 MTO1 FZF1 MRP13 CTT1 NAT2 QCR9 YHB1 MRP4 DUR3 SOD2 PUT2 COX6 GND1 SGA1 FLX1 QCR8 ERG20 CYC1 MIR1 SOD1 RSM7 ATP2 MGM101 ATP7 PHD1 CWP2 APL2 URA1 RSC4 TFA2 AAT2 COX12 PDC1 SHM2 KIN2 AHP1 YLR168C IDP2 FRE1 ATP14 ACO1 TAL1 ATP10 COX8 YML025C TSA1 CYB2 HMG1 RPM2 AAC1 FET3 ND…
5	226	M342	M342	0.03	3.22185	2.30103	{Pritsker, 2004}	Up-stream	SCMGTSCRGG	Metabolism of vitamins, cofactors, and prosthetic groups	2.44237	BNA4 FLX1 BNA2 HMX1 BNA5 SNZ2 COQ2 GRE2 ROX1
5	226	MSN4-13	MSN2/4	0.02	2.30103	N/S	{Grishin, 1998}	Up-stream	WTACNTNNTNRGNNNAWG	Amino acid metabolism	2.17855	GCV3 BNA4 GCV1 YFL030W YHR033W PUT2 ARO9 YIL042C BNA2 AAT2 SAM1 BNA5 GCV2 ALP1 SAM3
5	226	.	.	.	.	.	.	.	.	Assembly of protein complexes	2.15614	TIM11 ATP17 QCR7 APL2 COX12 ATP10 COX7 FAS2 QCR2
5	226	.	.	.	.	.	.	.	.	Lipid, fatty-acid and isoprenoid metabolism	2.01193	GIT1 ARH1 OLE1 SCS3 ACB1 ERG20 SHM2 HMG1 ERG13 PDR16 ACC1 ARE2 LCB4 FAA1 FAS2
6	154	PUF3	PUF3	0.6	22.699	24.1549	{Gasch, 2004}{Gerber, 2004}	Down-stream	CHTGTAWATA|TGTAWATA	Ribosome biogenesis-A	14	MRPL16 MRP21 MRPL36 MRPS9 MRPL27 MRPL32 IMG1 RSM10 YDR116C MRPL7 MRPL35 MRPS28 RML2 RSM18 YGL068W MRPL9 MRPL8 MRPL49 MRPL13 MRPL20 MRPL15 MRPL3 YMR188C MRPL24 MRP7 NAM9 MRPL19 MRPL10 MRPS18 RSM19 MRPL23 PET123 RPL36B
6	154	PUF3-2	PUF3	0.6	22.699	24.1549	{Gasch, 2004}	Down-stream	TGTAWATA	Mitochondrion-A	14	CYC3 MRPL16 MRP21 TCM62 CBP6 MRPL36 MRPS9 MBA1 MRPL27 MRPL32 IMG1 DLD1 SDH4 MSS116 CBS2 MRPL7 MRPL35 MRPS28 BCS1 TIM9 RML2 PET117 MDJ1 YGL068W MRF1 TOM20 SHY1 MSM1 CBP4 MRPL9 MAS2 MSR1 MAM33 KGD1 GUT2 MRPL8 MRPL49 ATP12 SDH1 MCR1 ACP1 MRPL13 MRPL20 COX17 MAS1 HSP60 MRPL15 NAM2 ATP18 NDI1 MRPL3 MRPL24 PPA2 MRP7 TOM70 NAM9 MRPL19 MRPL10 MRPS18 ATP11 IFM1 MSE1 TOM6 MRPL23 PET123 PHR1 CIT3
6	154	PUF3-1	PUF3	0.3	12.2218	>=32	{Gerber, 2004}	Down-stream	CHTGTAWATA	Protein synthesis-A	13.9767	MRPL16 MRP21 CBP6 MRPL36 MRPS9 MRPL27 MRPL32 YCR024C IMG1 RSM10 YDR116C CBS2 MRPL7 MRPL35 MRPS28 RML2 RSM18 YGL068W MRF1 MSM1 MRPL9 MSR1 MRPL8 MRPL49 MRPL13 MRPL20 MRPL15 NAM2 MRPL3 YMR188C MRPL24 MRP7 NAM9 MRPL19 MRPL10 MRPS18 RSM19 IFM1 MSE1 MRPL23 PET123 RPL36B
6	154	MOTIF_6_MITO	MOTIF_6_MITO	0.2	11.699	>=32	{Kellis, 2003}	Down-stream	WTATWTACADG	Subcellular localisation	5.14146	CYC3 ACH1 MRPL16 MRP21 FUR4 TCM62 CBP6 MRPL36 MRPS9 MBA1 MRPL27 MRPL32 IMG1 DLD1 SDH4 MSS116 CBS2 MRPL7 MRPL35 MRPS28 BCS1 TTR1 TIM9 RML2 PET117 MDJ1 HEM2 PYC1 YGL068W MRF1 TOM20 SHY1 MSM1 CBP4 MRPL9 MAS2 MSR1 MAM33 KGD1 GUT2 MRPL8 MRPL49 ATP12 TES1 SDH1 MCR1 ACP1 MRPL13 MRPL20 COX17 MAS1 CPR6 HSP60 MRPL15 NAM2 ATP18 NDI1 MRPL3 HSC82 MRPL24 PPA2 MRP7 PBI2 TOM70 NAM9 MDG1 MRPL19 SPS19 MRPL10 MRPS1…
6	154	CYTGTAAATA	CYTGTAAATA	0.1	9.30103	8.39794	{Jacobs Anderson, 2000}	Down-stream	CYTGTAAATA	Energy-B	3.87095	MBA1 IMG1 DLD1 SDH4 PYC1 SHY1 CBP4 KGD1 SDH1 MCR1 COX17 ATP18 NDI1 PPA2 SPS19 LSC1 CIT3
6	154	.	.	.	.	.	.	.	.	Respiration-B	3.55021	MBA1 IMG1 SDH4 SHY1 CBP4 MCR1 COX17 ATP18 NDI1
6	154	.	.	.	.	.	.	.	.	Tricarboxylic-acid pathway (citrate cycle, krebs cycle, tca cycle)	3.52331	SDH4 KGD1 SDH1 LSC1 CIT3
6	154	.	.	.	.	.	.	.	.	Aminoacyl-tRNA-synthetases	2.71242	YCR024C MSM1 MSR1 NAM2 MSE1
6	154	.	.	.	.	.	.	.	.	Assembly of protein complexes	2.6562	TCM62 MBA1 BCS1 PET117 CBP4 ATP12 COX17 ATP11
6	154	.	.	.	.	.	.	.	.	Protein fate (folding, modification, destination)	2.01131	CYC3 TCM62 MBA1 BCS1 TIM9 PET117 MDJ1 TOM20 CBP4 TIM13 MAS2 ATP12 COX17 XDJ1 MAS1 CPR6 HSP60 PBI2 TOM70 ATP11 TOM6 YOR286W ARL3 PEP4
7	94	UME6	UME6	0.1	2.09691	2.1549	{Bernstein, 2000}{Gasch, 2004}{Harbison, 2004}{Wang, 2004}	Up-stream	TAGCCGCCSA|GGCGGCTAN|GGCGGCNAA|TTGTTACAGCCGCCCGTGGC|WGCCGCCGA|WGCCGCCGW	Protein folding and stabilization	2.76472	SSA1 HSP42 SSC1 SSA2 MPD2
7	94	HSF1-12	HSF1	0.04	2.69897	3.30103	{Lee, 2002}	Up-stream	TYTTCYAGAANNTTCY	Amino acid metabolism	2.50836	"DUR1,2" AGP1 MXR1 BAT2 MMP1 ECM38 CAR2 LEU4 MET22
7	94	HSF1-1	HSF1	0.04	3	5.39794	{Svetlov, 1995}	Up-stream	NTTCNNGAANNTTCNNGAAN	Lipid, fatty-acid and isoprenoid utilization	2.19219	COQ1 MDH3 BET2
8	147	MSN2/MSN4/GIS1/RPH1	STRE	0.7	4.52288	7.09691	{Zhu, 1999}{Jang, 1999}{Kellis, 2003}{Xing, 2005}	Up-stream	AGGGG	C-compound and carbohydrate metabolism-A	6.65247	NTH2 GAL10 ARA1 MAL33 MAL32 SNF3 NGG1 HXT7 HXT6 HXT3 GLC3 HXT13 YFL052W XKS1 MAL11 MAL12 HXT4 BIG1 RPI1 YJL216C HOG1 TSL1 RAS2 ZWF1 HXT17 GCY1 GAC1 SSN3
8	147	MSN2/MSN4-1	MSN2/4	0.6	6.22185	9.39794	{Harbison, 2004}	Up-stream	MAGGGG	Proteolytic degradation	6.11953	AUT7 VID24 RPT2 RPN5 DOA4 RPN9 PRE1 PUP3 RPN12 VID30 DAP2 YHR113W UBP7 UBI4 PRE8 AUT1
8	147	MSN2/MSN4-2	MSN2/4	0.4	4.69897	7.69897	{Martinez-Pastor, 1996}	Up-stream	AAGGGG	C-compound, carbohydrate transport-A	5.36421	SNF3 HXT7 HXT6 HXT3 HXT13 MAL11 HXT4 HXT17
8	147	MIG1-5	MIG1	0.2	2.09691	3	{Kellis, 2003}	Up-stream	CCCCGC	C-compound and carbohydrate transporters-A	5.05384	SNF3 HXT7 HXT6 HXT3 HXT13 MAL11 HXT4 HXT17
8	147	MSN2/MSN4-3	MSN2/4	0.2	4.1549	4.52288	{Wang, 2005}	Up-stream	AAGGGGC	Lysosomal and vacuolar degradation	4.24222	AUT7 VID24 VID30 DAP2 AUT1
8	147	MIG1-3	MIG1	0.1	2.52288	4.04576	{Kellis, 2003}	Up-stream	CCCCRSWWWW	Cytoplasmic and nuclear degradation	4.03829	RPT2 RPN5 DOA4 RPN9 PRE1 PUP3 RPN12 UBP7 UBI4 PRE8
8	147	RPN4	RPN4	0.09	5.52288	4.69897	{Harbison, 2004}{Kellis, 2003}{Wang, 2005}	Up-stream	GGTGGCAAA|TTTTGCCACC	Metabolism of energy reserves (glycogen, trehalose)	3.73353	NTH2 MAL32 GLC3 YJL216C TSL1 GAC1
8	147	RPN4/MAC1-2	RPN4/MAC1	0.09	5.52288	4.69897	{Harbison, 2004}{Wang, 2005}	Up-stream	GGTGGCAAA	Metabolism	3.00187	NTH2 GAL10 BAP2 AGP2 ARA1 YBR284W MAL33 MAL32 SNF3 ARO3 NGG1 HXT7 HXT6 HXT3 GLC3 HXT13 YFL052W POX1 XKS1 MAL11 MAL12 HXT4 BIG1 RPI1 YJL132W YJL216C HOG1 PUS5 TSL1 GAD1 RAS2 NPR1 ZWF1 HXT17 PHO80 COQ3 GCY1 GAC1 DCI1 SSN3
8	147	M1124	M1124	0.07	2.09691	2.09691	{Pritsker, 2004}	Up-stream	TTAARCSARK	Protein fate (folding, modification, destination)	2.95624	AUT7 VID24 NPL4 RPT2 RPN5 TIM22 DOA4 HSP78 PEX10 RPN9 UBC8 PRE1 PUP3 RPN12 VID30 DAP2 YHR113W UBP7 HSP104 UBI4 YLR327C PRE8 AUT1 PEP12 GRD19 LEA1
8	147	RPN4-1	RPN4	0.06	5.69897	4.39794	{Kellis, 2003}	Up-stream	TTTTGCCACC	Chemoperception and response	2.83744	SNF3 DOA4 AKR1 RPI1 PTK2 HOG1 RAS2
8	147	HSF1-4	HSF1	0.04	2.22185	3	{Grishin, 1998}	Up-stream	MRGGGGCGNNNNNNNNNG	Cellular sensing and response	2.83744	SNF3 DOA4 AKR1 RPI1 PTK2 HOG1 RAS2
8	147	HSF1-1	HSF1	0.03	2.1549	3.09691	{Svetlov, 1995}	Up-stream	NTTCNNGAANNTTCNNGAAN	Regulation of c-compound and carbohydrate utilization	2.73636	MAL33 SNF3 NGG1 YFL052W RPI1 HOG1 RAS2 GAC1 SSN3
8	147	.	.	.	.	.	.	.	.	Cellular import	2.66055	BAP2 SNF3 HXT7 HXT6 HXT3 HXT13 HXT4 HXT17
8	147	.	.	.	.	.	.	.	.	Transport facilitation	2.63358	SEO1 YBR052C BAP2 AGP2 SNF3 TIM22 HXT7 HXT6 HXT3 PDR15 HXT13 YFL054C MAL11 HXT4 GPT2 HXT17
8	147	.	.	.	.	.	.	.	.	Perception of nutrients and nutritional adaptation	2.61208	SNF3 RPI1 PTK2 RAS2
8	147	.	.	.	.	.	.	.	.	Plasma membrane	2.18622	BAP2 SNF3 HXT7 HXT6 HXT3 HXT13 HXT4 RAS2 HXT17
8	147	.	.	.	.	.	.	.	.	Stress response	2.12714	YDL025C HSP78 RPN12 HSP104 UBI4 HOG1 YAP1 DDR48 RAS2 ZWF1
9	132	MSN2/MSN4/GIS1/RPH1	STRE	0.8	10	9.22185	{Zhu, 1999}{Jang, 1999}{Kellis, 2003}{Xing, 2005}	Up-stream	AGGGG	C-compound and carbohydrate metabolism-A	8.90448	BDH1 TPS1 GLK1 YDL124W HXT15 NTH1 GAL3 TPS2 YDR387C YEL070W GIP2 GSY1 HXK1 MAL13 GRE3 YIR036C YJR096W HXT16 GAL2 GSY2 PGM2 TPS3 GLC8 LAT1 YNR073C SHR5 MDH2 HXT11 GPH1 GDB1
9	132	MSN2/MSN4-1	MSN2/4	0.6	10	11.1549	{Harbison, 2004}	Up-stream	MAGGGG	Metabolism of energy reserves (glycogen, trehalose)	8.5812	TPS1 NTH1 TPS2 GIP2 GSY1 GSY2 PGM2 TPS3 GPH1 GDB1
9	132	MSN2/MSN4-2	MSN2/4	0.6	10.5229	10.699	{Martinez-Pastor, 1996}	Up-stream	AAGGGG	C-compound and carbohydrate utilization-A	6.37882	BDH1 TPS1 GLK1 YDL124W NTH1 TPS2 YEL070W GSY1 HXK1 GRE3 YIR036C YJR096W GSY2 PGM2 TPS3 LAT1 YNR073C MDH2 GPH1 GDB1
9	132	MSN2/MSN4-3	MSN2/4	0.1	2.69897	2.39794	{Wang, 2005}	Up-stream	AAGGGGC	Metabolism	5.11623	BDH1 TPS1 LEU2 GLK1 YDL124W HXT15 NTH1 GAL3 TPS2 COQ4 TRP4 YDR387C YEL070W GIP2 VTC2 GSY1 HXK1 STR3 MUP1 MAL13 MUP3 GRE3 YIR036C YJR096W YJR149W HXT16 SPO14 GAL2 PNP1 GSY2 COQ5 PGM2 TPS3 GLC8 YNL045W LAT1 YNR073C SHR5 MDH2 HXT11 PLC1 GPH1 GDB1
9	132	HAC1-2	HAC1	0.08	2.30103	N/S	{Gasch, 2004}	Up-stream	CAGCGTG	C-compound, carbohydrate transport-B	3.65896	GLK1 HXT15 YDR387C HXT16 GAL2 HXT11
9	132	YAP6-3	YAP6	0.08	3.52288	4.39794	{Grishin, 1998}	Up-stream	GGRGANNNMANNGSA	Energy	3.61511	TPS1 GLK1 NTH1 TPS2 GIP2 GSY1 HXK1 RAV1 GSY2 PGM2 TPS3 LAT1 MDH2 GPH1 GDB1
9	132	RGM1-27	RGM1	0.04	2.1549	2.1549	{Grishin, 1998}	Up-stream	ATNNTGGKMNNTNNNNGNNA	C-compound and carbohydrate transporters-B	2.57922	HXT15 YDR387C HXT16 GAL2 HXT11
9	132	YAP6-8	YAP6	0.03	3.04576	4.09691	{Grishin, 1998}	Up-stream	GKGGTNNGCNTTNNNNNNG	Cellular import	2.30601	SEC17 GLK1 MUP1 MUP3 HXT16 GAL2 HXT11
9	132	RGM1-52	RGM1	0.03	2.1549	2.04576	{Grishin, 1998}	Up-stream	TNNTATNNNKAATNWNRAAMY	.	.	.
9	132	GAL4-21	GAL4	0.02	2.39794	N/S	{Grishin, 1998}	Up-stream	ATANNNANACRGANNCT	.	.	.
9	132	RGM1-4	RGM1	0.02	2.1549	N/S	{Grishin, 1998}	Up-stream	AAGMGNCTGTNYNMC	.	.	.
10	78	CBF1-2	CBF1	0.2	3.04576	4.30103	{Kellis, 2003}{Zhu, 1999}{Harbison, 2004}{Xing, 2005}{Wang, 2005}	Up-stream	TCACGTG	C-compound and carbohydrate utilization-A	3.46294	YBR056W EMI2 SKN1 PDX1 YGR287C PFK26 AYR1 SUC2 UGP1 ADH3 PYK2
10	78	CBF1/PHO4-1	CBF1/PHO4	0.2	2.52288	3.69897	{Kent, 2004}{Kellis, 2003}	Up-stream	CACGTG	C-compound and carbohydrate metabolism-A	3.29098	YBR056W EMI2 PCL10 SKN1 PDX1 YGR287C PFK26 AYR1 SUC2 HXT9 UGP1 ADH3 CAT5 PYK2
10	78	MET31-1	MET31	0.1	3	4.52288	{Grishin, 1998}	Up-stream	NCACGTGANNT	Metabolism	3.10084	YBR056W MET32 EMI2 PCL10 UGA1 SKN1 PDX1 COQ6 BIO2 YGR287C YHR112C PFK26 AYR1 SUC2 MET28 BNA3 HXT9 MET3 UGP1 MET17 HMG2 ADH3 CAT5 HEM15 PYK2
10	78	MET4-2	MET4	0.1	2.39794	3.39794	{Grishin, 1998}	Up-stream	KCACGTGAYNW	Nitrogen and sulfur metabolism-B	2.85761	MET32 UGA1 MET28 BNA3 MET3
10	78	MET31/MET32	MET31/MET32	0.08	2.39794	2.69897	{Harbison, 2004}	Up-stream	AAACTGTGG	Regulation of nitrogen and sulphur utilization-B	2.27003	MET32 UGA1 MET28
11	68	GLN3-5	GLN3	0.3	2.52288	2.52288	{Harbison, 2004}	Up-stream	GATAAGA	Glycolysis and gluconeogenesis	7.16545	PGI1 PGK1 GPM2 TPI1 HXK2 PFK1 PFK2
11	68	M668	M668	0.3	4.39794	3.30103	{Pritsker, 2004}	Up-stream	KTATATAARW	Metabolism	5.16482	TIP1 PGI1 SUL1 CIT2 PGK1 GPM2 NRG1 TPI1 AMD2 MET10 LYS5 HXK2 ROM1 PFK1 SER33 OPI3 ECM17 MET14 MET1 SUL2 PIG1 PFK2 FAA4 SCS7 PDR17 MET2 TYE7
11	68	ROX1-10	ROX1	0.3	3.39794	2.69897	{Zhu, 1999}{Xing, 2005}	Up-stream	YYNATTGTTY	Amino acid biosynthesis	4.44551	SUL1 MET10 LYS5 SER33 ECM17 MET14 SUL2 MET2
11	68	O1	O1	0.2	3.04576	4	{Kellis, 2003}	Up-stream	YCTATTGTT	Regulation of C-compound and carbohydrate utilization-A	3.53462	NRG1 HXK2 ROM1 PFK1 PIG1 PFK2 TYE7
11	68	CBF1/PHO4-2	CBF1/PHO4	0.1	2.69897	3	{Kellis, 2003}	Up-stream	RTCACGTGV	Energy	3.46509	PGI1 CIT2 PGK1 GPM2 TPI1 DLD3 HXK2 PFK1 PIG1 PFK2
11	68	M1251	M1251	0.1	2.52288	2.69897	{Pritsker, 2004}	Up-stream	AMCAATAGAR	Homeostasis of sulfates	3.46143	SUL1 SUL2
11	68	MET31-1	MET31	0.1	2.09691	2.52288	{Grishin, 1998}	Up-stream	NCACGTGANNT	Nitrogen and sulfur utilization	3.14942	AMD2 MET10 ECM17 MET14
11	68	MET4-2	MET4	0.1	3.52288	3.04576	{Grishin, 1998}	Up-stream	KCACGTGAYNW	C-compound and carbohydrate metabolism-A	2.82974	PGI1 CIT2 PGK1 GPM2 NRG1 TPI1 HXK2 ROM1 PFK1 PIG1 PFK2 TYE7
11	68	YAP5-63	YAP5	0.1	2.39794	N/S	{Grishin, 1998}	Up-stream	MGAAAANNGRMNNNWNT	Amino acid metabolism	2.81901	SUL1 MET10 LYS5 SER33 ECM17 MET14 SUL2 MET2
11	68	RGM1-11	RGM1	0.06	2.22185	2.52288	{Grishin, 1998}	Up-stream	CNWRNWAGAAAANNGRM	Nitrogen and sulfur metabolism	2.2353	AMD2 MET10 ECM17 MET14
11	68	RGM1-52	RGM1	0.06	3.22185	3.1549	{Grishin, 1998}	Up-stream	TNNTATNNNKAATNWNRAAMY	C-compound and carbohydrate utilization	2.16203	PGI1 CIT2 PGK1 GPM2 TPI1 HXK2 PFK1 PFK2
11	68	RGM1-10	RGM1	0.04	3.30103	N/S	{Grishin, 1998}	Up-stream	CNAAAAGGGCWNCNAT	Other lipid, fatty-acid and isoprenoid metabolism activities	2.07691	TIP1 PDR17
11	68	RGM1-12	RGM1	0.04	2.52288	2.69897	{Grishin, 1998}	Up-stream	YWNNANNNNNNNGGGNGAAGT	Homeostasis of anions	2.07691	SUL1 SUL2
11	68	RGM1-30	RGM1	0.04	2.69897	N/S	{Grishin, 1998}	Up-stream	AGNNGNSNNNKCGAGNGS	.	.	.
11	68	RGM1-38	RGM1	0.04	3.30103	N/S	{Grishin, 1998}	Up-stream	TNMWAWCAMRMGGNWRNWGNGCNRWT	.	.	.
11	68	RGM1-4	RGM1	0.04	3	4	{Grishin, 1998}	Up-stream	AAGMGNCTGTNYNMC	.	.	.
11	68	RGM1-43	RGM1	0.04	2.30103	N/S	{Grishin, 1998}	Up-stream	AGNRGTNANTAYMNNG	.	.	.
11	68	RGM1-54	RGM1	0.04	3.30103	N/S	{Lee, 2002}	Up-stream	GGAKSCCNTTTYNGMRTA	.	.	.
11	68	YAP5-73	YAP5	0.04	3.30103	N/S	{Lee, 2002}	Up-stream	GGATGCCMTTTYMGAATA	.	.	.
11	68	GAT3-55	GAT3	0.04	4.22185	N/S	{Grishin, 1998}	Up-stream	ACATTNYTNGNNGMWNNWWNNNYG	.	.	.
11	68	GAL4-56	GAL4	0.04	2.30103	N/S	{Grishin, 1998}	Up-stream	AANNNNNACANNCTTNNNNNANNA	.	.	.
11	68	GAT3-63	GAT3	0.03	2.09691	2.52288	{Lee, 2002}	Up-stream	RRSCCGMCGMGRCGCGCS	.	.	.
11	68	RGM1-35	RGM1	0.03	2.09691	2.52288	{Grishin, 1998}	Up-stream	RTNTWNCATNNAARNNGNRACC	.	.	.
11	68	RGM1-49	RGM1	0.03	2.09691	2.52288	{Grishin, 1998}	Up-stream	ACNNNNYCGAAWAARAAANCC	.	.	.
11	68	YAP5-17	YAP5	0.03	2.09691	N/S	{Grishin, 1998}	Up-stream	KCNRRNAGWWNAKMNACNNNGCNS	.	.	.
11	68	YAP5-72	YAP5	0.03	2.09691	2.52288	{Lee, 2002}	Up-stream	YKSGCGCGYCKCGKCGGS	.	.	.
12	98	SCB/SWI4/SWI6	SCB	0.5	3.1549	4.1549	{Zhu, 1999}{Harbison, 2004}{Xing, 2005}	Up-stream	CNCGAAA	Metabolism	4.38753	PHO11 PDX3 ADH5 CHA1 UPC2 HEM14 ERG28 MET6 YGL039W MET13 AMS1 SUT1 FOL2 PHO12 TDH1 INO1 KRE9 FBA1 GPM1 YLL058W CTS1 YML131W PLB1 FMS1 YMR278W ADH2 YOL007C GPM3 GPD2 ADH1 IDI1 PIS1 MET16
12	98	F41	F41	0.4	2	2.52288	{Kellis, 2003}	Up-stream	SKTKCCTT	C-compound and carbohydrate utilization-A	3.72193	ADH5 AMS1 TDH1 INO1 KRE9 FBA1 GPM1 CTS1 YMR278W ADH2 GPM3 GPD2 ADH1
12	98	UPC2	UPC2	0.4	2.1549	N/S	{Cohen, 2001}{Vik, 2001}	Up-stream	TCGTTYAG|TCGTNHAG|TCGTTHRAG|TCGTATA	Extracellular / secretion proteins	3.6482	PHO11 PHO12 KRE9 CTS1
12	98	UPC2-2	UPC2	0.3	2.22185	2.69897	{Cohen, 2001}	Up-stream	TCGTNHAG	Biosynthesis of vitamins, cofactors, and prosthetic groups	3.38206	PDX3 HEM14 YGL039W MET13 FOL2 FMS1
12	98	NRG1-18	NRG1	0.2	2.30103	2.52288	{Lee, 2002}	Up-stream	TTYNNTTYTTNYTTTYYY	Energy	2.74449	ADH5 OYE2 COX5B TDH1 OSM1 FBA1 PMU1 GPM1 ADH2 GPM3 ADH1
12	98	ROX1-8	ROX1	0.2	2.30103	2.30103	{Harbison, 2004}	Up-stream	YSYATTGTT	Glycolysis and gluconeogenesis	2.6925	TDH1 FBA1 GPM1 GPM3
12	98	STE12-6	STE12	0.2	2.22185	N/S	{Lee, 2002}	Up-stream	TTYTKTYTYNTYYKTTTY	Metabolism of vitamins, cofactors, and prosthetic groups	2.66716	PDX3 HEM14 YGL039W MET13 FOL2 FMS1
12	98	ACE2-1	ACE2	0.2	3	3.30103	{Lee, 2002}	Up-stream	RRRAARARAANANRARAA	C-compound and carbohydrate metabolism-A	2.31408	ADH5 AMS1 TDH1 INO1 KRE9 FBA1 GPM1 CTS1 YMR278W ADH2 YOL007C GPM3 GPD2 ADH1
12	98	BAS1-1	BAS1	0.2	2.04576	3	{Lee, 2002}	Up-stream	TTTTYYTTYTTKYNTYNT	.	.	.
12	98	GCN4-6	GCN4	0.2	2.69897	N/S	{Lee, 2002}	Up-stream	AAANARARNRAAAARRAR	.	.	.
12	98	NDD1-2	NDD1	0.2	2.04576	N/S	{Lee, 2002}	Up-stream	TTTYNYTKTTTYNYTTYT	.	.	.
12	98	CUP9-8	CUP9	0.1	2.22185	N/S	{Lee, 2002}	Up-stream	TTTKYTKTTYNYTTTKTY	.	.	.
12	98	F1	F1	0.1	3	4.1549	{Cliften, 2003}	Up-stream	CTAAACGA	.	.	.
12	98	MBP1-4	MBP1	0.1	2.09691	2.1549	{Lee, 2002}	Up-stream	TTTYTYKTTTNYYTTTTT	.	.	.
12	98	O1	O1	0.1	3.1549	2.52288	{Kellis, 2003}	Up-stream	YCTATTGTT	.	.	.
12	98	SWI6-1	SWI6	0.1	2.04576	N/S	{Lee, 2002}	Up-stream	RAARRRAAAAANAAAMAA	.	.	.
12	98	UPC2-1	UPC2	0.1	3	4.30103	{Cohen, 2001}	Up-stream	TCGTTYAG	.	.	.
12	98	DAL80/DAL82/GAT1/GLN3/GZF3/NIT2	DAL80/DAL82/GAT1/GLN3/GZF3/NIT2	0.08	2.30103	3.1549	{Wang, 2005}	Up-stream	TTCTTATCT	.	.	.
12	98	F43	F43	0.04	2.69897	4.1549	{Kellis, 2003}	Up-stream	YTCGTTTAGG	.	.	.
13	125	SWI4	SWI4	0.6	3.52288	4	{Grishin, 1998}{Harbison, 2004}{Kellis, 2003}{Lee, 2002}{Svetlov, 1995}{Taba, 1991}	Up-stream	NNNNCRCGAAAA|CACGAAAA|TTTTNCGCG|TTTTNNCGCG|TTTTNNNCGCG|TTTTNNNNCGCG|TTTTNNNNNCGCG|TTTTNNNNNNCGCG|TTTTNNNNNNNCGCG|TTTTNNNNNNNNCGCG|TTTTNNNNNNNNNCGCG|TTTTNNNNNNNNNNCGCG|CGCGACGCGA|WTTTCGCGTT|NANNNRACGCG|GNNNNGGGCCSYNSNNNNNG|GNGNNGGNCSGSNSA|RAARAARAAANAANRNA	Stress response	6.51899	PAU7 ROX3 SSK22 PAU3 PAU2 PAU5 YHL046C TIR3 PAU1 YSR3 PAU4 HUG1 PAU6 YOL161C TIR4 TIR2
13	125	UPC2	UPC2	0.6	12.0458	10.2218	{Cohen, 2001}{Vik, 2001}	Up-stream	TCGTTYAG|TCGTNHAG|TCGTTHRAG|TCGTATA	Cell rescue, defense and virulence	6.33068	PAU7 ROX3 AQR2 SSK22 PAU3 PAU2 PAU5 YHL046C NCP1 YHR048W TIR3 PAU1 YSR3 PAU4 HUG1 LYS7 PAU6 YOL161C TIR4 TIR2
13	125	F20	F20	0.5	11.699	>=32	{Cliften, 2003}	Up-stream	TCGTTTA	Cell wall	4.03924	DAN3 DAN1 DAN4 DAN2 SUN4 TIR2
13	125	F41	F41	0.5	6.22185	6.09691	{Kellis, 2003}	Up-stream	SKTKCCTT	Metabolism	3.18735	AAC3 KTR4 APA1 ARE1 PMT5 HEM13 SUR2 ATO3 SAM2 FCY21 TRP2 ERG26 ADH4 GSC2 ERG1 ATF2 RNR4 NCP1 RNR3 HIS5 LYS1 RNR2 TGL1 DAL80 YSR3 ERG3 CSR1 PLB2 ADH6 SUN4 ERG24 PFK27 KTR1 ORT1 PMT3 MET31
13	125	C52	C52	0.4	4	3.09691	{Cliften, 2003}	Up-stream	CCCTTTT	Deoxyribonucleotide metabolism	2.94424	RNR4 RNR3 RNR2
13	125	GAT3	GAT3	0.4	2.1549	N/S	{Wang, 2005}{Grishin, 1998}{Lee, 2002}	Up-stream	TATATAAA|GGNAANWNKGTCTGTNT|GNAGGGTAAKNNNNRG|AGGAAGTMACNTKNTACG|CYGCTTMGTSGAKNNKNWCNNRGAT|AAGMGNCTGTSYRNC|GNNRMNKWGMACCANGRWWNT|GSANNNTGTNNGYNNNKCNGNNGC|TNSRCKAAGCNGNNGNNNA|ANGSTRNNNNGWWKNNNNANWATCTGC|AYGANCNNRCGYNNMG|GNMRKNNNNNNGTASGNNAANNNK|AGNTANRCSAMNN	Lipid, fatty-acid and isoprenoid biosynthesis-A	2.60748	ARE1 SUR2 ERG26 ERG1 NCP1 YSR3 ERG3 ERG24
13	125	UPC2-2	UPC2	0.4	10.0458	8.09691	{Cohen, 2001}	Up-stream	TCGTNHAG	Lipid, fatty-acid and isoprenoid metabolism-A	2.47573	ARE1 SUR2 ERG26 ERG1 NCP1 TGL1 YSR3 ERG3 CSR1 PLB2 ERG24
13	125	NDD1-5	NDD1	0.3	2.39794	N/S	{Harbison, 2004}	Up-stream	CCNRAWNNGG	.	.	.
13	125	UPC2-1	UPC2	0.3	11.699	>=32	{Cohen, 2001}	Up-stream	TCGTTYAG	.	.	.
13	125	UPC2-4	UPC2	0.3	8.39794	7	{Vik, 2001}	Up-stream	TCGTATA	.	.	.
13	125	NRG1-20	NRG1	0.2	4.04576	5.52288	{Wang, 2005}	Up-stream	AGGGTCC	.	.	.
13	125	RGM1-22	RGM1	0.2	5.69897	6.52288	{Grishin, 1998}	Up-stream	GNNNRNRGTNGTAK	.	.	.
13	125	ROX1-8	ROX1	0.2	2.1549	2.69897	{Harbison, 2004}	Up-stream	YSYATTGTT	.	.	.
13	125	UPC2-3	UPC2	0.2	9.30103	9.69897	{Cohen, 2001}	Up-stream	TCGTTHRAG	.	.	.
13	125	F1	F1	0.1	7.30103	8.69897	{Cliften, 2003}	Up-stream	CTAAACGA	.	.	.
13	125	MSN4-22	MSN2/4	0.1	3.69897	N/S	{Grishin, 1998}	Up-stream	RCSNAAANNGGMNM	.	.	.
13	125	MT-3	MT	0.1	6.39794	N/S	{Gasch, 2004}	Down-stream	TATTAWTATTAT	.	.	.
13	125	O1	O1	0.1	3.04576	3.69897	{Kellis, 2003}	Up-stream	YCTATTGTT	.	.	.
13	125	O17-2	O17	0.1	4.69897	5.69897	{Kellis, 2003}	Up-stream	CGCGNTTTT	.	.	.
13	125	O20	O20	0.1	8	7.39794	{Kellis, 2003}	Up-stream	GNTTANNTNAGC	.	.	.
13	125	W8	W8	0.1	2.30103	2.30103	{Wang, 2005}	Up-stream	GCGCGC	.	.	.
13	125	SKO1-3	SKO1	0.09	9.69897	>=32	{Proft, 2005}	Up-stream	ATKACGTMAT	.	.	.
13	125	SMP1-1	SMP1	0.09	3.04576	4.30103	{Grishin, 1998}	Up-stream	RAAANATTNCTT	.	.	.
13	125	M1251	M1251	0.07	2.09691	3.1549	{Pritsker, 2004}	Up-stream	AMCAATAGAR	.	.	.
13	125	M1103	M1103	0.06	2.69897	2.52288	{Pritsker, 2004}	Up-stream	TNGAAANNTTYNNNGNA	.	.	.
13	125	M932	M932	0.06	4	5.30103	{Pritsker, 2004}	Up-stream	GTKMCGANSNKC	.	.	.
13	125	W216	W216	0.06	3.52288	4.09691	{Wang, 2005}	Up-stream	CSYGCCTGT	.	.	.
13	125	ROX1/YHP1/YOX1	ROX1/YHP1/YOX1	0.05	2.30103	N/S	{Wang, 2005}	Up-stream	CTATTGTTCT	.	.	.
13	125	GAT3-46	GAT3	0.04	2.30103	N/S	{Grishin, 1998}	Up-stream	GNNGAATRWGANA	.	.	.
13	125	F43	F43	0.03	2.30103	3.69897	{Kellis, 2003}	Up-stream	YTCGTTTAGG	.	.	.
13	125	RFX1-5	RFX1	0.02	2.30103	N/S	{Zaim, 2005}	Up-stream	TCGCCATGGCAAC	.	.	.

## Sheet: N2 Gene-Cluster Membership
ORF	Gene	Cluster Number
YLR355C	ILV5	1
YLR121C	YPS3	1
YLR103C	CDC45	1
YNL312W	RFA2	1
YOR074C	CDC21	1
YER070W	RNR1	1
YIL026C	IRR1	1
YGR041W	BUD9	1
YPR174C	.	1
YBL035C	POL12	1
YJL115W	ASF1	1
YPR175W	DPB2	1
YOL090W	MSH2	1
YNL273W	TOF1	1
YKL113C	RAD27	1
YKR077W	.	1
YLR300W	EXG1	1
YCL024W	KCC4	1
YDL101C	DUN1	1
YJR043C	POL32	1
YPL079W	RPL21B	1
YPL127C	HHO1	1
YDL003W	MCD1	1
YPR120C	CLB5	1
YER064C	.	1
YMR316W	DIA1	1
YKL120W	OAC1	1
YPR145W	ASN1	1
YML008C	ERG6	1
YMR202W	ERG2	1
YER081W	SER3	1
YGL117W	.	1
YML116W	ATR1	1
YEL046C	GLY1	1
YER052C	HOM3	1
YER073W	ALD5	1
YGL026C	TRP5	1
YBR115C	LYS2	1
YHR071W	PCL5	1
YOR222W	ODC2	1
YJR016C	ILV3	1
YOL058W	ARG1	1
YOL104C	NDJ1	1
YER086W	ILV1	1
YDR097C	MSH6	1
YHR007C	ERG11	1
YDR508C	GNP1	1
YGR060W	ERG25	1
YHR144C	DCD1	1
YLR223C	IFH1	1
YNL129W	NRK1	1
YOR051C	.	1
YBR187W	.	1
YHR068W	DYS1	1
YIL094C	LYS12	1
YNR057C	BIO4	1
YHR018C	ARG4	1
YER069W	ARG5,6	1
YBR104W	YMC2	1
YOR337W	TEA1	1
YNL169C	PSD1	1
YDR111C	ALT2	1
YOR254C	SEC63	1
YDR497C	ITR1	1
YJR124C	.	1
YAL038W	CDC19	1
YHR046C	INM1	1
YIL053W	RHR2	1
YJR032W	CPR7	1
YJR112W	NNF1	1
YDR501W	PLM2	1
YOR210W	RPB10	1
YML038C	YMD8	1
YML082W	.	1
YIL104C	SHQ1	1
YPL164C	MLH3	1
YPL228W	CET1	1
YML043C	RRN11	1
YNL164C	IBD2	1
YNL299W	TRF5	1
YIL079C	AIR1	1
YOR287C	.	1
YPR137W	RRP9	1
YCL030C	HIS4	2
YLR237W	THI7	2
YBR029C	CDS1	2
YGR208W	SER2	2
YIL047C	SYG1	2
YNL221C	POP1	2
YBR030W	.	2
YKL027W	.	2
YBR106W	PHO88	2
YDR075W	PPH3	2
YIL091C	.	2
YNL123W	NMA111	2
YER055C	HIS1	2
YGR090W	UTP22	2
YNL313C	.	2
YOL093W	TRM10	2
YKL029C	MAE1	2
YLR372W	SUR4	2
YKR026C	GCN3	2
YMR308C	PSE1	2
YOR233W	KIN4	2
YBR248C	HIS7	2
YOR375C	GDH1	2
YPR104C	FHL1	2
YBR071W	.	2
YER001W	MNN1	2
YLR234W	TOP3	2
YKL101W	HSL1	2
YAR008W	SEN34	2
YDR440W	DOT1	2
YLR183C	TOS4	2
YDL164C	CDC9	2
YMR078C	CTF18	2
YHR154W	RTT107	2
YMR076C	PDS5	2
YNL102W	POL1	2
YNL262W	POL2	2
YDL227C	HO	2
YGR140W	CBF2	2
YBR088C	POL30	2
YNL300W	.	2
YOR195W	SLK19	2
YGR152C	RSR1	2
YOR260W	GCD1	2
YAL003W	EFB1	2
YDR507C	GIN4	2
YGR189C	CRH1	2
YHR149C	SKG6	2
YBR073W	RDH54	2
YOL017W	ESC8	2
YJR064W	CCT5	2
YML125C	PGA3	2
YOR342C	.	2
YOL140W	ARG8	2
YOR302W	.	2
YOR303W	CPA1	2
YGL148W	ARO2	2
YJR070C	LIA1	2
YJR046W	TAH11	2
YGR211W	ZPR1	2
YNL064C	YDJ1	2
YJL116C	NCA3	2
YLR060W	FRS1	2
YIL061C	SNP1	2
YBR034C	HMT1	2
YJR007W	SUI2	2
YOL130W	ALR1	2
YOL006C	TOP1	2
YHR169W	DBP8	2
YJL183W	MNN11	2
YER127W	LCP5	2
YHR066W	SSF1	2
YLR051C	FCF2	2
YMR268C	PRP24	2
YNL162W-A	.	2
YGR079W	.	2
YNL124W	NAF1	2
YOL080C	REX4	2
YJR063W	RPA12	2
YJL069C	UTP18	2
YMR093W	UTP15	2
YCR072C	RSA4	2
YHR085W	IPI1	2
YMR239C	RNT1	2
YDR299W	BFR2	2
YPR190C	RPC82	2
YGL016W	KAP122	2
YNL218W	MGS1	2
YLR073C	.	2
YBR252W	DUT1	2
YMR235C	RNA1	2
YJR003C	.	2
YOR315W	SFG1	2
YDR527W	RBA50	2
YDR020C	.	2
YBR271W	.	2
YDR156W	RPA14	2
YKL166C	TPK3	2
YFL034C-A	RPL22B	2
YMR015C	ERG5	2
YLR244C	MAP1	2
YMR127C	SAS2	2
YPL217C	BMS1	2
YPL034W	.	2
YNL186W	UBP10	2
YPL050C	MNN9	2
YGR173W	RBG2	2
YMR309C	NIP1	2
YPL232W	SSO1	2
YPL057C	SUR1	2
YGR210C	.	2
YAL019W	FUN30	2
YLR243W	.	2
YER075C	PTP3	2
YGR264C	MES1	2
YOL097C	WRS1	2
YGR272C	.	2
YGR271C-A	.	2
YMR269W	TMA23	2
YML113W	DAT1	2
YGR187C	HGH1	2
YLR287C	.	2
YPR016C	TIF6	2
YGL029W	CGR1	2
YFL023W	BUD27	2
YKL082C	RRP14	2
YPR048W	TAH18	2
YGL225W	VRG4	2
YCR034W	FEN1	2
YDR091C	RLI1	2
YKL172W	EBP2	2
YLR222C	UTP13	2
YHR032W	.	2
YGR081C	SLX9	2
YPR110C	RPC40	2
YOR145C	PNO1	2
YDL208W	NHP2	2
YPR143W	RRP15	2
YPR187W	RPO26	2
YDL150W	RPC53	2
YNR053C	NOG2	2
YBR267W	REI1	2
YPL011C	TAF3	2
YNL113W	RPC19	2
YNL182C	IPI3	2
YMR014W	BUD22	2
YHR052W	CIC1	2
YOL041C	NOP12	2
YPL048W	CAM1	2
YER056C	FCY2	2
YER060W-A	FCY22	2
YGR217W	CCH1	2
YFL022C	FRS2	2
YLR278C	.	2
YBL024W	NCL1	2
YCR047C	BUD23	2
YNL256W	FOL1	2
YOL125W	.	2
YDL167C	NRP1	2
YDR324C	UTP4	2
YGR128C	UTP8	2
YLR129W	DIP2	2
YOR361C	PRT1	2
YPL151C	PRP46	2
YDL063C	.	3
YOR091W	TMA46	3
YLR196W	PWP1	3
YPL118W	MRP51	3
YML130C	ERO1	3
YDR399W	HPT1	3
YMR300C	ADE4	3
YHR062C	RPP1	3
YNL072W	RNH201	3
YBR261C	.	3
YJR042W	NUP85	3
YML080W	DUS1	3
YOR271C	.	3
YBR172C	SMY2	3
YPR074C	TKL1	3
YJL125C	GCD14	3
YEL040W	UTR2	3
YLR018C	POM34	3
YBL071W-A	KTI11	3
YJR097W	JJJ3	3
YBR155W	CNS1	3
YLR063W	.	3
YBL018C	POP8	3
YER043C	SAH1	3
YHR020W	.	3
YJL200C	ACO2	3
YMR123W	PKR1	3
YGL077C	HNM1	3
YMR241W	YHM2	3
YIR012W	SQT1	3
YJR132W	NMD5	3
YOR236W	DFR1	3
YPR018W	RLF2	3
YLR264W	RPS28B	3
YBR189W	RPS9B	3
YER118C	SHO1	3
YLR061W	RPL22A	3
YML096W	.	3
YBR141C	.	3
YML106W	URA5	3
YER062C	HOR2	3
YDR245W	MNN10	3
YLR186W	EMG1	3
YLR435W	TSR2	3
YOR001W	RRP6	3
YLR293C	GSP1	3
YBR143C	SUP45	3
YEL026W	SNU13	3
YHR072W-A	NOP10	3
YNL151C	RPC31	3
YGL078C	DBP3	3
YNL163C	RIA1	3
YIL110W	.	3
YAL025C	MAK16	3
YGR283C	.	3
YOR078W	BUD21	3
YBL042C	FUI1	3
YHR065C	RRP3	3
YJL010C	NOP9	3
YGR158C	MTR3	3
YMR310C	.	3
YJL122W	ALB1	3
YJL011C	RPC17	3
YNL110C	NOP15	3
YCR057C	PWP2	3
YDR398W	UTP5	3
YNL207W	RIO2	3
YKL156W	RPS27A	3
YDR021W	FAL1	3
YJR041C	URB2	3
YNR038W	DBP6	3
YLR419W	.	3
YLR409C	UTP21	3
YNL119W	NCS2	3
YJL098W	SAP185	3
YLR002C	NOC3	3
YPR144C	NOC4	3
YNR012W	URK1	3
YER002W	NOP16	3
YGR280C	PXR1	3
YDR339C	FCF1	3
YOL021C	DIS3	3
YER082C	UTP7	3
YOL010W	RCL1	3
YAL059W	ECM1	3
YBR247C	ENP1	3
YCR016W	.	3
YOR294W	RRS1	3
YDL148C	NOP14	3
YGL099W	LSG1	3
YBL039C	URA7	3
YOL061W	PRS5	3
YDL060W	TSR1	3
YKL009W	MRT4	3
YML093W	UTP14	3
YOL144W	NOP8	3
YNL075W	IMP4	3
YOR207C	RET1	3
YDL031W	DBP10	3
YNL248C	RPA49	3
YOR004W	UTP23	3
YNL002C	RLP7	3
YOR243C	PUS7	3
YCL054W	SPB1	3
YGL120C	PRP43	3
YLR336C	SGD1	3
YMR259C	.	3
YPL081W	RPS9A	3
YPR112C	MRD1	3
YER126C	NSA2	3
YHL013C	OTU2	3
YDR496C	PUF6	3
YDR165W	TRM82	3
YHR148W	IMP3	3
YMR128W	ECM16	3
YNL132W	KRE33	3
YOR206W	NOC2	3
YOR340C	RPA43	3
YKL090W	CUE2	3
YOL121C	RPS19A	3
YOR293W	RPS10A	3
YBR005W	RCR1	4
YJR047C	ANB1	4
YBR031W	RPL4A	4
YDR383C	NKP1	4
YDR382W	RPP2B	4
YDR479C	PEX29	4
YLR106C	MDN1	4
YHL015W	RPS20	4
YLR155C	ASP3-1	4
YLR157C	ASP3-2	4
YLR158C	ASP3-3	4
YLR160C	ASP3-4	4
YLR350W	ORM2	4
YMR095C	SNO1	4
YDR492W	IZH1	4
YLR068W	FYV7	4
YLR154C	RNH203	4
YLR212C	TUB4	4
YBR069C	TAT1	4
YCL036W	GFD2	4
YBL054W	.	4
YKR092C	SRP40	4
YJL208C	NUC1	4
YJR129C	.	4
YLR215C	CDC123	4
YBR242W	.	4
YGL169W	SUA5	4
YKR079C	TRZ1	4
YPL139C	UME1	4
YLR341W	SPO77	4
YGL123W	RPS2	4
YIL064W	.	4
YML074C	FPR3	4
YBL092W	RPL32	4
YGL147C	RPL9A	4
YIL008W	URM1	4
YNL209W	SSB2	4
YDL229W	SSB1	4
YLR340W	RPP0	4
YLR249W	YEF3	4
YER110C	KAP123	4
YER006W	NUG1	4
YMR217W	GUA1	4
YOL022C	.	4
YBL004W	UTP20	4
YGR103W	NOP7	4
YGR285C	ZUO1	4
YMR229C	RRP5	4
YHR170W	NMD3	4
YGR245C	SDA1	4
YGR145W	ENP2	4
YLR449W	FPR4	4
YMR131C	RRB1	4
YNL175C	NOP13	4
YOR341W	RPA190	4
YBR263W	SHM1	4
YBR084W	MIS1	4
YNR015W	SMM1	4
YDL213C	NOP6	4
YIR026C	YVH1	4
YGR123C	PPT1	4
YHR128W	FUR1	4
YPR011C	.	4
YHR072W	ERG7	4
YDR039C	ENA2	4
YDR040C	ENA1	4
YDR144C	MKC7	4
YNL111C	CYB5	4
YLR050C	.	4
YHR081W	LRP1	4
YPL138C	SPP1	4
YJR109C	CPA2	4
YMR321C	.	4
YPL108W	.	4
YDR037W	KRS1	4
YHR025W	THR1	4
YOR335C	ALA1	4
YKL143W	LTV1	4
YLL008W	DRS1	4
YNL112W	DBP2	4
YNL141W	AAH1	4
YGR214W	RPS0A	4
YOL120C	RPL18A	4
YDR025W	RPS11A	4
YDR120C	TRM1	4
YFR031C-A	RPL2A	4
YML022W	APT1	4
YPL252C	YAH1	4
YDR285W	ZIP1	4
YLR003C	.	4
YML014W	TRM9	4
YHL011C	PRS3	4
YDR321W	ASP1	4
YHR064C	SSZ1	4
YKR056W	TRM2	4
YBR048W	RPS11B	4
YOL092W	.	4
YER036C	ARB1	4
YNR046W	TRM112	4
YPR118W	.	4
YGR191W	HIP1	4
YDL112W	TRM3	4
YBL020W	RFT1	4
YMR243C	ZRC1	4
YER156C	.	4
YOR168W	GLN4	4
YKL088W	.	4
YER044C-A	MEI4	4
YKR055W	RHO4	4
YER087C-B	SBH1	4
YKR044W	UIP5	4
YLL034C	RIX7	4
YKR068C	BET3	4
YNL255C	GIS2	4
YLL011W	SOF1	4
YNL044W	YIP3	4
YGL091C	NBP35	4
YJL191W	RPS14B	4
YMR230W	RPS10B	4
YJL189W	RPL39	4
YNL067W	RPL9B	4
YGL116W	CDC20	4
YOR389W	.	4
YMR312W	ELP6	4
YJR075W	HOC1	4
YLR401C	DUS3	4
YDR471W	RPL27B	4
YNL096C	RPS7B	4
YDL051W	LHP1	4
YER025W	GCD11	4
YHR089C	GAR1	4
YBR142W	MAK5	4
YFL002C	SPB4	4
YOR346W	REV1	4
YOR370C	MRS6	4
YCL059C	KRR1	4
YJR002W	MPP10	4
YGR162W	TIF4631	4
YLR074C	BUD20	4
YNL061W	NOP2	4
YHR197W	RIX1	4
YLR115W	CFT2	4
YLR017W	MEU1	4
YLR288C	MEC3	4
YLR197W	SIK1	4
YAL036C	RBG1	4
YDL153C	SAS10	4
YPL087W	YDC1	4
YDR119W	.	4
YDR161W	.	4
YEL055C	POL5	4
YJL050W	MTR4	4
YPL115C	BEM3	4
YML056C	IMD4	4
YOL040C	RPS15	4
YGL076C	RPL7A	4
YJL190C	RPS22A	4
YML026C	RPS18B	4
YHR203C	RPS4B	4
YJR145C	RPS4A	4
YOR367W	SCP1	4
YDR418W	RPL12B	4
YER074W	RPS24A	4
YKR057W	RPS21A	4
YLR448W	RPL6B	4
YLL045C	RPL8B	4
YML063W	RPS1B	4
YNL069C	RPL16B	4
YNL301C	RPL18B	4
YBR191W	RPL21A	4
YPR007C	REC8	4
YIL133C	RPL16A	4
YDL082W	RPL13A	4
YML073C	RPL6A	4
YDR087C	RRP1	4
YMR146C	TIF34	4
YGL171W	ROK1	4
YOR095C	RKI1	4
YGR085C	RPL11B	4
YPR102C	RPL11A	4
YAL035W	FUN12	4
YER049W	TPA1	4
YJR105W	ADO1	4
YLR192C	HCR1	4
YDR412W	RRP17	4
YML108W	.	4
YDR312W	SSF2	4
YIL103W	DPH1	4
YNL022C	.	4
YNL023C	FAP1	4
YDR234W	LYS4	4
YLR221C	RSA3	4
YFR001W	LOC1	4
YHR088W	RPF1	4
YIL096C	.	4
YOL124C	TRM11	4
YOR272W	YTM1	4
YPL257W	.	4
YHL039W	.	4
YBL028C	.	4
YIL127C	.	4
YKL014C	URB1	4
YOR116C	RPO31	4
YDR083W	RRP8	4
YGR200C	ELP2	4
YLR276C	DBP9	4
YGR159C	NSR1	4
YDR101C	ARX1	4
YMR049C	ERB1	4
YPR004C	.	4
YPL226W	NEW1	4
YLR325C	RPL38	4
YLR009W	RLP24	4
YLR175W	CBF5	4
YOR310C	NOP58	4
YEL054C	RPL12A	4
YGR034W	RPL26B	4
YLR367W	RPS22B	4
YHL033C	RPL8A	4
YLR048W	RPS0B	4
YLR406C	RPL31B	4
YLR344W	RPL26A	4
YMR142C	RPL13B	4
YOR234C	RPL33B	4
YPL241C	CIN2	4
YEL042W	GDA1	4
YIL069C	RPS24B	4
YIL068C	SEC6	4
YLL057C	JLP1	4
YDR222W	.	4
YLL033W	.	4
YLR172C	DPH5	4
YDR400W	URH1	4
YNL247W	.	4
YLL046C	RNP1	4
YPR163C	TIF3	4
YDR033W	MRH1	4
YGL234W	ADE5,7	4
YKR080W	MTD1	4
YER061C	CEM1	4
YOR128C	ADE2	4
YER026C	CHO1	4
YGL186C	TPN1	4
YGR061C	ADE6	4
YJL130C	URA2	4
YER003C	PMI40	4
YBL082C	ALG3	4
YFL045C	SEC53	4
YDR110W	FOB1	4
YOR101W	RAS1	4
YKL144C	RPC25	4
YLR432W	IMD3	4
YOR184W	SER1	4
YDL182W	LYS20	4
YNL036W	NCE103	4
YNR043W	MVD1	4
YNR050C	LYS9	4
YHR122W	.	4
YPR036W	VMA13	4
YHR049W	FSH1	4
YPL249C	GYP5	4
YGR124W	ASN2	4
YLR042C	.	4
YKR039W	GAP1	4
YLR153C	ACS2	4
YOR226C	ISU2	5
YOR064C	YNG1	5
YKL216W	URA1	5
YFL060C	SNO3	5
YNL334C	SNO2	5
YOR021C	.	5
YML126C	ERG13	5
YPL264C	.	5
YHR183W	GND1	5
YJL107C	.	5
YBL043W	ECM13	5
YMR070W	MOT3	5
YLR027C	AAT2	5
YOR154W	.	5
YPR065W	ROX1	5
YLR214W	FRE1	5
YBR244W	GPX2	5
YML091C	RPM2	5
YLR205C	HMX1	5
YML075C	HMG1	5
YER053C-A	.	5
YPR151C	SUE1	5
YLR168C	.	5
YLR180W	SAM1	5
YKR013W	PRY2	5
YMR305C	SCW10	5
YGL146C	.	5
YGL064C	MRH4	5
YDR376W	ARH1	5
YMR034C	.	5
YJL167W	ERG20	5
YGR065C	VHT1	5
YPL239W	YAR1	5
YOR328W	PDR10	5
YNL217W	.	5
YOL151W	GRE2	5
YGR234W	YHB1	5
YGR110W	.	5
YJR036C	HUL4	5
YJR061W	.	5
YNL156C	NSG2	5
YLR174W	IDP2	5
YML087C	.	5
YPR124W	CTR1	5
YKR071C	DRE2	5
YLR008C	PAM18	5
YKL135C	APL2	5
YKL137W	.	5
YKR008W	RSC4	5
YKL043W	PHD1	5
YAL044C	GCV3	5
YLR058C	SHM2	5
YAR015W	ADE1	5
YLR359W	ADE13	5
YMR120C	ADE17	5
YDR019C	GCV1	5
YMR189W	GCV2	5
YBL098W	BNA4	5
YEL065W	SIT1	5
YHL040C	ARN1	5
YJR078W	BNA2	5
YJR079W	.	5
YGL126W	SCS3	5
YIL099W	SGA1	5
YDL049C	KNH1	5
YGL254W	FZF1	5
YPL093W	NOG1	5
YKL051W	SFK1	5
YML052W	SUR7	5
YMR058W	FET3	5
YBR054W	YRO2	5
YDR276C	PMP3	5
YPR149W	NCE102	5
YLR231C	BNA5	5
YGR088W	CTT1	5
YOL084W	PHM7	5
YOR161C	PNS1	5
YJR049C	UTR1	5
YOR317W	FAA1	5
YJL048C	UBX6	5
YPL119C	DBP1	5
YIL039W	.	5
YLR213C	CRR1	5
YNL037C	IDH1	5
YOR136W	IDH2	5
YNL270C	ALP1	5
YGL101W	.	5
YDR536W	STL1	5
YOL027C	MDM38	5
YDR270W	CCC2	5
YMR002W	.	5
YOL122C	SMF1	5
YBL030C	PET9	5
YJR077C	MIR1	5
YBL045C	COR1	5
YML028W	TSA1	5
YFR033C	QCR6	5
YJL112W	MDV1	5
YEL024W	RIP1	5
YGR183C	QCR9	5
YJL166W	QCR8	5
YPL077C	.	5
YDR529C	QCR7	5
YHR008C	SOD2	5
YLR038C	COX12	5
YGL187C	COX4	5
YGL191W	COX13	5
YHR051W	COX6	5
YMR256C	COX7	5
YLR395C	COX8	5
YFL059W	SNZ3	5
YNL333W	SNZ2	5
YJR104C	SOD1	5
YDL178W	DLD2	5
YMR145C	NDE1	5
YOR065W	CYT1	5
YDR322C-A	TIM11	5
YPR191W	QCR2	5
YEL034W	HYP2	5
YGR266W	.	5
YNL052W	COX5A	5
YJR048W	CYC1	5
YKR046C	PET10	5
YNL117W	MLS1	5
YMR282C	AEP2	5
YPR193C	HPA2	5
YGR230W	BNS1	5
YBL095W	.	5
YOL109W	ZEO1	5
YAL046C	.	5
YLR393W	ATP10	5
YLR394W	CST9	5
YPL274W	SAM3	5
YBR039W	ATP3	5
YOL077W-A	ATP19	5
YBL099W	ATP1	5
YJR121W	ATP2	5
YCL057C-A	.	5
YPR019W	CDC54	5
YDL246C	SOR2	5
YJR159W	SOR1	5
YAL049C	.	5
YNR020C	.	5
YNL237W	YTP1	5
YMR302C	YME2	5
YDL181W	INH1	5
YDR377W	ATP17	5
YDR298C	ATP5	5
YDL004W	ATP16	5
YKL016C	ATP7	5
YMR056C	AAC1	5
YGL196W	.	5
YLR295C	ATP14	5
YDL244W	THI13	5
YFL058W	THI5	5
YJR156C	THI11	5
YNL332W	THI12	5
YFL030W	AGX1	5
YLR109W	AHP1	5
YHR037W	PUT2	5
YIL042C	.	5
YOR171C	LCB4	5
YHL016C	DUR3	5
YKR087C	OMA1	5
YOR273C	TPO4	5
YLR312C	.	5
YML054C	CYB2	5
YLR253W	.	5
YNL100W	.	5
YGL160W	.	5
YBR207W	FTH1	5
YKR016W	FMP13	5
YGR149W	.	5
YGR235C	.	5
YJL100W	LSB6	5
YGL221C	NIF3	5
YOR313C	SPS4	5
YOL029C	.	5
YJL108C	PRM10	5
YPL066W	.	5
YPL212C	PUS1	5
YNL231C	PDR16	5
YLR044C	PDC1	5
YNR018W	.	5
YER145C	FTR1	5
YGL055W	OLE1	5
YHR033W	.	5
YNL220W	ADE12	5
YLR420W	URA4	5
YNR016C	ACC1	5
YCR098C	GIT1	5
YKR062W	TFA2	5
YLR096W	KIN2	5
YDR380W	ARO10	5
YJR144W	MGM101	5
YKL096W-A	CWP2	5
YLR110C	CCW12	5
YPL231W	FAS2	5
YGR037C	ACB1	5
YLR354C	TAL1	5
YPL017C	.	5
YGR239C	PEX21	5
YHR137W	ARO9	5
YPL199C	.	5
YKL155C	RSM22	5
YLR108C	.	5
YNR041C	COQ2	5
YPL095C	EEB1	5
YBR192W	RIM2	5
YIL134W	FLX1	5
YGR147C	NAT2	5
YGL236C	MTO1	5
YMR012W	CLU1	5
YPL165C	SET6	5
YJL104W	PAM16	5
YJR101W	RSM26	5
YGR084C	MRP13	5
YML025C	YML6	5
YKL039W	PTM1	5
YNR019W	ARE2	5
YDR393W	SHE9	5
YLR304C	ACO1	5
YNR017W	MAS6	5
YJR113C	RSM7	5
YHL004W	MRP4	5
YOR187W	TUF1	5
YNL015W	PBI2	6
YFL014W	HSP12	6
YPL110C	GDE1	6
YDL048C	STP4	6
YBR047W	FMP23	6
YKR103W	NFT1	6
YBR021W	FUR4	6
YEL057C	.	6
YDL086W	.	6
YDL174C	DLD1	6
YDR511W	ACN9	6
YBR230C	OM14	6
YDR513W	GRX2	6
YKL150W	MCR1	6
YML120C	NDI1	6
YBL059W	.	6
YBR183W	YPC1	6
YER053C	PIC2	6
YKL217W	JEN1	6
YPL249C-A	RPL36B	6
YPL023C	MET12	6
YHR024C	MAS2	6
YKR006C	MRPL13	6
YNR037C	RSM19	6
YIL166C	.	6
YGL107C	RMD9	6
YLR163C	MAS1	6
YMR009W	ADI1	6
YPL270W	MDL2	6
YDR194C	MSS116	6
YGR150C	.	6
YGL040C	HEM2	6
YNL121C	TOM70	6
YPR034W	ARP7	6
YFL016C	MDJ1	6
YPR025C	CCL1	6
YBL038W	MRPL16	6
YDR237W	MRPL7	6
YDR316W	OMS1	6
YDR296W	MHR1	6
YOL023W	IFM1	6
YGR165W	MRPS35	6
YLR312W-A	MRPL15	6
YBR120C	CBP6	6
YBR185C	MBA1	6
YMR166C	.	6
YDR493W	FMP36	6
YDR494W	RSM28	6
YIL098C	FMC1	6
YPR001W	CIT3	6
YGL068W	MNP1	6
YDR375C	BCS1	6
YKR085C	MRPL20	6
YGR082W	TOM20	6
YIL070C	MAM33	6
YJL096W	MRPL49	6
YOR286W	FMP31	6
YMR024W	MRPL3	6
YPL154C	PEP4	6
YNL306W	MRPS18	6
YJL180C	ATP12	6
YPL277C	.	6
YBL090W	MRP21	6
YGR220C	MRPL9	6
YOL033W	MSE1	6
YHR116W	COX23	6
YNR040W	.	6
YNL005C	MRP7	6
YNL137C	NAM9	6
YOR158W	PET123	6
YDR337W	MRPS28	6
YKL192C	ACP1	6
YDR430C	CYM1	6
YCR071C	IMG2	6
YEL050C	RML2	6
YNL185C	MRPL19	6
YNR022C	MRPL50	6
YER058W	PET117	6
YPL229W	.	6
YBR122C	MRPL36	6
YDR322W	MRPL35	6
YER050C	RSM18	6
YNL284C	MRPL10	6
YNL177C	MRPL22	6
YPL021W	ECM23	6
YPL233W	NSL1	6
YBR146W	MRPS9	6
YBR282W	MRPL27	6
YDR116C	MRPL1	6
YLR090W	XDJ1	6
YGR021W	.	6
YMR193W	MRPL24	6
YPL051W	ARL3	6
YDR041W	RSM10	6
YLR259C	HSP60	6
YJL078C	PRY3	6
YJR140C	HIR3	6
YJR141W	.	6
YOR045W	TOM6	6
YGR181W	TIM13	6
YCR046C	IMG1	6
YGL062W	PYC1	6
YAL039C	CYC3	6
YGR174C	CBP4	6
YJL063C	MRPL8	6
YLR204W	QRI5	6
YLL009C	COX17	6
YOR150W	MRPL23	6
YJR080C	FMP26	6
YOR142W	LSC1	6
YGL143C	MRF1	6
YNL315C	ATP11	6
YPR100W	MRPL51	6
YLR382C	NAM2	6
YGR155W	CYS4	6
YLR216C	CPR6	6
YMR186W	HSC82	6
YIL050W	PCL7	6
YHL024W	RIM4	6
YML081C-A	ATP18	6
YHR080C	.	6
YDR178W	SDH4	6
YDR451C	YHP1	6
YIL155C	GUT2	6
YNL173C	MDG1	6
YNL202W	SPS19	6
YNL274C	.	6
YJR019C	TES1	6
YMR251W-A	HOR7	6
YOL052C-A	DDR2	6
YOR172W	YRM1	6
YBL015W	ACH1	6
YPL189W	GUP2	6
YKR075C	.	6
YDR197W	CBS2	6
YIL125W	KGD1	6
YHR091C	MSR1	6
YFR011C	.	6
YEL020W-A	TIM9	6
YMR188C	MRPS17	6
YMR267W	PPA2	6
YKL148C	SDH1	6
YER093C-A	.	6
YDR282C	.	6
YLR193C	.	6
YOR386W	PHR1	6
YHR059W	FYV4	6
YGR112W	SHY1	6
YCR024C	SLM5	6
YCR003W	MRPL32	6
YLR239C	LIP2	6
YBR044C	TCM62	6
YGR171C	MSM1	6
YKL133C	.	6
YMR081C	ISF1	7
YPL180W	TCO89	7
YLR328W	NMA1	7
YBR203W	COS111	7
YMR281W	GPI12	7
YDR533C	HSP31	7
YNL104C	LEU4	7
YCL026C-B	.	7
YAL005C	SSA1	7
YLL024C	SSA2	7
YOR215C	.	7
YBL064C	PRX1	7
YOR027W	STI1	7
YPL144W	.	7
YLL061W	MMP1	7
YLR438W	CAR2	7
YJR148W	BAT2	7
YBL086C	.	7
YDL078C	MDH3	7
YOL088C	MPD2	7
YGR248W	SOL4	7
YPL272C	.	7
YCL025C	AGP1	7
YBR033W	EDS1	7
YBR298C	MAL31	7
YGR243W	FMP43	7
YNL144C	.	7
YMR104C	YPK2	7
YOR052C	.	7
YNL073W	MSK1	7
YJR045C	SSC1	7
YLR203C	MSS51	7
YEL052W	AFG1	7
YKL053C-A	MDM35	7
YKL195W	MIA40	7
YML030W	.	7
YGR132C	PHB1	7
YKR005C	.	7
YNR036C	.	7
YJR100C	.	7
YIR024C	.	7
YBR003W	COQ1	7
YGR101W	PCP1	7
YLR289W	GUF1	7
YMR280C	CAT8	7
YOR365C	.	7
YPL188W	POS5	7
YMR110C	HFD1	7
YPR155C	NCA2	7
YBR208C	DUR1,2	7
YBR018C	GAL7	7
YBR020W	GAL1	7
YPL190C	NAB3	7
YDR435C	PPM1	7
YDL183C	.	7
YDR405W	MRP20	7
YFR007W	.	7
YOR018W	ROD1	7
YDR244W	PEX5	7
YGR169C	PUS6	7
YER042W	MXR1	7
YGR142W	BTN2	7
YNL006W	LST8	7
YFR050C	PRE4	7
YHR176W	FMO1	7
YML042W	CAT2	7
YBR269C	FMP21	7
YHR198C	FMP22	7
YGR238C	KEL2	7
YMR253C	.	7
YDL130W-A	STF1	7
YER039C	HVG1	7
YHR087W	.	7
YOL064C	MET22	7
YBL029C-A	.	7
YGL136C	MRM2	7
YHR017W	YSC83	7
YDL199C	.	7
YIL065C	FIS1	7
YMR097C	MTG1	7
YPR091C	.	7
YDR247W	VHS1	7
YLR345W	.	7
YDL206W	.	7
YOL048C	.	7
YLR299W	ECM38	7
YPR176C	BET2	7
YDR031W	.	7
YNL242W	ATG2	7
YDR061W	.	7
YOL053W	.	7
YLL007C	.	7
YPL121C	MEI5	7
YDR171W	HSP42	7
YEL011W	GLC3	8
YIL097W	FYV10	8
YGR289C	MAL11	8
YLR165C	PUS5	8
YMR206W	.	8
YNL098C	RAS2	8
YBR132C	AGP2	8
YDL025C	.	8
YDR246W	TRS23	8
YDR069C	DOA4	8
YGL053W	PRM8	8
YIL152W	.	8
YOR292C	.	8
YIL119C	RPI1	8
YOR178C	GAC1	8
YOR357C	SNX3	8
YOL001W	PHO80	8
YBR068C	BAP2	8
YER035W	EDC2	8
YNL007C	SIS1	8
YDL007W	RPT2	8
YML007W	YAP1	8
YML092C	PRE8	8
YGR154C	GTO1	8
YHL030W	ECM29	8
YKR067W	GPT2	8
YNL241C	ZWF1	8
YMR210W	.	8
YPL213W	LEA1	8
YMR173W	DDR48	8
YBR105C	VID24	8
YDR427W	RPN9	8
YLR327C	TMA10	8
YBR297W	MAL33	8
YPL042C	SSN3	8
YFL052W	.	8
YOR036W	PEP12	8
YOR220W	WSP1	8
YOR384W	FRE5	8
YPL179W	PPQ1	8
YIL007C	NAS2	8
YBR284W	.	8
YDR265W	PEX10	8
YBR280C	.	8
YDL169C	UGX2	8
YEL012W	UBC8	8
YFL054C	.	8
YGR053C	.	8
YNR007C	ATG3	8
YBR046C	ZTA1	8
YHR113W	.	8
YPL047W	SGF11	8
YPR010C	RPA135	8
YLL062C	MHT1	8
YAL067C	SEO1	8
YJL066C	MPM1	8
YDL217C	TIM22	8
YMR315W	.	8
YBR299W	MAL32	8
YGR292W	MAL12	8
YJL205C	NCE101	8
YNL305C	.	8
YPR172W	.	8
YJL132W	.	8
YHR101C	BIG1	8
YDL147W	RPN5	8
YER012W	PRE1	8
YBR170C	NPL4	8
YER094C	PUP3	8
YJL216C	.	8
YLR324W	PEX30	8
YNL167C	SKO1	8
YOR180C	DCI1	8
YDL194W	SNF3	8
YKL171W	.	8
YGR127W	.	8
YDR423C	CAD1	8
YPR109W	.	8
YDR035W	ARO3	8
YDR342C	HXT7	8
YDR343C	HXT6	8
YDR345C	HXT3	8
YDR437W	GPI19	8
YDR176W	NGG1	8
YHR092C	HXT4	8
YDR264C	AKR1	8
YBR019C	GAL10	8
YPR040W	TIP41	8
YLR113W	HOG1	8
YIL136W	OM45	8
YKR049C	FMP46	8
YML128C	MSC1	8
YMR250W	GAD1	8
YKL026C	GPX1	8
YML100W	TSL1	8
YPL007C	TFC8	8
YEL041W	YEF1	8
YDL027C	.	8
YGL208W	SIP2	8
YDR085C	AFR1	8
YHL021C	FMP12	8
YIL077C	.	8
YOL032W	OPI10	8
YOL071W	EMI5	8
YPL097W	MSY1	8
YDR258C	HSP78	8
YFR052W	RPN12	8
YMR170C	ALD2	8
YHR016C	YSC84	8
YOR037W	CYC2	8
YJL131C	.	8
YBR149W	ARA1	8
YOL096C	COQ3	8
YIL156W	UBP7	8
YOR120W	GCY1	8
YER067W	.	8
YNR072W	HXT17	8
YEL069C	HXT13	8
YGL205W	POX1	8
YPL278C	.	8
YER039C-A	.	8
YLL026W	HSP104	8
YBL078C	ATG8	8
YLL039C	UBI4	8
YHR028C	DAP2	8
YIR003W	.	8
YNL183C	NPR1	8
YPL258C	THI21	8
YBR108W	.	8
YBR052C	RFS1	8
YDR070C	FMP16	8
YGR008C	STF2	8
YFR003C	YPI1	8
YER079W	.	8
YFR017C	.	8
YCL051W	LRE1	8
YMR031C	.	8
YOR228C	.	8
YLR251W	SYM1	8
YPL137C	GIP3	8
YJR059W	PTK2	8
YBR001C	NTH2	8
YDR406W	PDR15	8
YGR194C	XKS1	8
YJL057C	IKS1	8
YMR139W	RIM11	8
YGL227W	VID30	8
YDL079C	MRK1	9
YDL113C	ATG20	9
YOL105C	WSC3	9
YLR177W	.	9
YBR126C	TPS1	9
YDR001C	NTH1	9
YDR074W	TPS2	9
YPL201C	YIG1	9
YDL072C	YET3	9
YCL039W	GID7	9
YDR387C	.	9
YER098W	UBP9	9
YDL239C	ADY3	9
YDR330W	UBX5	9
YKR036C	CAF4	9
YNL011C	.	9
YJR149W	.	9
YOR132W	VPS17	9
YBR302C	COS2	9
YML132W	COS3	9
YOR124C	UBP2	9
YIL017C	VID28	9
YKR031C	SPO14	9
YPL071C	.	9
YMR261C	TPS3	9
YEL017W	GTT3	9
YLR258W	GSY2	9
YLR271W	.	9
YGR237C	.	9
YKL064W	MNR2	9
YER134C	.	9
YMR311C	GLC8	9
YCR091W	KIN82	9
YER054C	GIP2	9
YOL083W	.	9
YOR173W	DCS2	9
YDL124W	.	9
YJR096W	.	9
YAL017W	PSK1	9
YDL046W	NPC2	9
YPR184W	GDB1	9
YGL141W	HUL5	9
YNR034W	SOL1	9
YMR262W	.	9
YOL110W	SHR5	9
YDL237W	.	9
YNL045W	.	9
YDL233W	.	9
YCL067C	HMLALPHA2	9
YCR039C	MATALPHA2	9
YCR096C	HMRA2	9
YGL250W	.	9
YER059W	PCL6	9
YCR011C	ADP1	9
YIL101C	XBP1	9
YJR008W	.	9
YFR015C	GSY1	9
YGL087C	MMS2	9
YLR081W	GAL2	9
YDR263C	DIN7	9
YOL156W	HXT11	9
YDR009W	GAL3	9
YOR223W	.	9
YDL238C	GUD1	9
YBR139W	.	9
YDR436W	PPZ2	9
YDR354W	TRP4	9
YDR175C	RSM24	9
YDR448W	ADA2	9
YDR100W	TVP15	9
YGL037C	PNC1	9
YBR024W	SCO2	9
YBR053C	.	9
YER119C	AVT6	9
YHR104W	GRE3	9
YIR036C	.	9
YBL050W	SEC17	9
YDR379C-A	.	9
YJR033C	RAV1	9
YDR204W	COQ4	9
YJL164C	TPK1	9
YLR270W	DCS1	9
YGR288W	MAL13	9
YDL245C	HXT15	9
YJR158W	HXT16	9
YNL223W	ATG4	9
YDR018C	.	9
YPL067C	.	9
YML110C	COQ5	9
YER103W	SSA4	9
YFL004W	VTC2	9
YDR060W	MAK21	9
YHL031C	GOS1	9
YLR356W	.	9
YMR090W	.	9
YMR297W	PRC1	9
YBR173C	UMP1	9
YBR026C	ETR1	9
YAL008W	FUN14	9
YHR009C	.	9
YFR053C	HXK1	9
YEL070W	DSF1	9
YNR073C	.	9
YLR361C	DCR2	9
YPL268W	PLC1	9
YLR201C	COQ9	9
YLR209C	PNP1	9
YCR079W	.	9
YCL040W	GLK1	9
YMR105C	PGM2	9
YIL087C	.	9
YNL265C	IST1	9
YCL035C	GRX1	9
YGR203W	.	9
YPR160W	GPH1	9
YCR076C	.	9
YDR525W-A	SNA2	9
YLR178C	TFS1	9
YBR281C	.	9
YHL036W	MUP3	9
YJL212C	OPT1	9
YGL184C	STR3	9
YDL059C	RAD59	9
YGR055W	MUP1	9
YNR034W-A	.	9
YAL060W	BDH1	9
YOL126C	MDH2	9
YMR244C-A	.	9
YNL071W	LAT1	9
YCL018W	LEU2	9
YGL096W	TOS8	9
YOR092W	ECM3	9
YNL031C	HHT2	10
YBR056W	.	10
YGL198W	YIP4	10
YJL219W	HXT9	10
YGL185C	.	10
YJR065C	ARP3	10
YDR005C	MAF1	10
YBL091C-A	SCS22	10
YCR009C	RVS161	10
YKR095W	MLP1	10
YGL082W	.	10
YGR143W	SKN1	10
YOR347C	PYK2	10
YPL210C	SRP72	10
YGR193C	PDX1	10
YKL035W	UGP1	10
YLR370C	ARC18	10
YOR227W	.	10
YGR205W	.	10
YMR196W	.	10
YNL200C	.	10
YBR214W	SDS24	10
YKR083C	DAD2	10
YOR289W	.	10
YGR255C	COQ6	10
YIL107C	PFK26	10
YOR028C	CIN5	10
YIL162W	SUC2	10
YIR037W	HYR1	10
YDR516C	EMI2	10
YBR114W	RAD16	10
YFL042C	.	10
YBR169C	SSE2	10
YGR019W	UGA1	10
YER045C	ACA1	10
YGR287C	.	10
YJL055W	.	10
YER104W	RTT105	10
YHR053C	CUP1-1	10
YHR055C	CUP1-2	10
YHR112C	.	10
YOR125C	CAT5	10
YIL024C	.	10
YDR032C	PST2	10
YOR285W	.	10
YJR010W	MET3	10
YLR303W	MET17	10
YDR253C	MET32	10
YJL060W	BNA3	10
YPL107W	.	10
YIR017C	MET28	10
YPL084W	BRO1	10
YNL191W	.	10
YEL072W	RMD6	10
YPR194C	OPT2	10
YBR090C	.	10
YMR181C	.	10
YML053C	.	10
YMR291W	.	10
YGL134W	PCL10	10
YGR092W	DBF2	10
YLR450W	HMG2	10
YIL124W	AYR1	10
YJL042W	MHP1	10
YMR053C	STB2	10
YLR082C	SRL2	10
YMR178W	.	10
YJL013C	MAD3	10
YBL029W	.	10
YDR089W	.	10
YDR438W	.	10
YJR127C	RSF2	10
YOR176W	HEM15	10
YGR286C	BIO2	10
YIL051C	MMF1	10
YMR083W	ADH3	10
YPL256C	CLN2	10
YOL101C	IZH4	10
YER037W	PHM8	11
YGL154C	LYS5	11
YIL121W	QDR2	11
YGR295C	COS6	11
YOL016C	CMK2	11
YGL229C	SAP4	11
YHL048W	COS8	11
YNL336W	COS1	11
YGR070W	ROM1	11
YLR072W	.	11
YOL087C	.	11
YDR242W	AMD2	11
YIL057C	.	11
YLR273C	PIG1	11
YBR294W	SUL1	11
YGL253W	HXK2	11
YPL133C	RDS2	11
YOL119C	MCH4	11
YGL180W	ATG1	11
YNL277W	MET2	11
YKR069W	MET1	11
YIL074C	SER33	11
YFR030W	MET10	11
YJR137C	ECM17	11
YKL001C	MET14	11
YLR092W	SUL2	11
YER124C	DSE1	11
YCR012W	PGK1	11
YBR067C	TIP1	11
YBR196C	PGI1	11
YMR272C	SCS7	11
YDR050C	TPI1	11
YPR084W	.	11
YIR033W	MGA2	11
YGL021W	ALK1	11
YMR246W	FAA4	11
YGL121C	GPG1	11
YHR061C	GIC1	11
YOL026C	MIM1	11
YCR005C	CIT2	11
YDL021W	GPM2	11
YEL071W	DLD3	11
YLR254C	NDL1	11
YLR256W	HAP1	11
YPL116W	HOS3	11
YBR286W	APE3	11
YHR004C	NEM1	11
YAL028W	FRT2	11
YLR034C	SMF3	11
YGR108W	CLB1	11
YOR025W	HST3	11
YDR043C	NRG1	11
YJL194W	CDC6	11
YJR073C	OPI3	11
YOR344C	TYE7	11
YER100W	UBC6	11
YNL264C	PDR17	11
YGR240C	PFK1	11
YLL001W	DNM1	11
YKL058W	TOA2	11
YMR205C	PFK2	11
YDR411C	DFM1	11
YBR285W	.	11
YJL151C	SNA3	11
YOL082W	ATG19	11
YKL072W	STB6	11
YOR212W	STE4	11
YEL073C	.	12
YJL153C	INO1	12
YML131W	.	12
YDL198C	GGC1	12
YDR132C	.	12
YGR267C	FOL2	12
YGL059W	.	12
YHR029C	YHI9	12
YMR008C	PLB1	12
YNR069C	BSC5	12
YLR297W	.	12
YPR198W	SGE1	12
YBR035C	PDX3	12
YPR167C	MET16	12
YLL058W	.	12
YER091C	MET6	12
YGR260W	TNA1	12
YOL059W	GPD2	12
YKL047W	.	12
YBR145W	ADH5	12
YGL162W	SUT1	12
YHR179W	OYE2	12
YHR207C	SET5	12
YIL111W	COX5B	12
YJR051W	OSM1	12
YMR252C	.	12
YMR298W	LIP1	12
YMR020W	FMS1	12
YMR278W	.	12
YDR079C-A	TFB5	12
YJL052C-A	.	12
YKL069W	.	12
YKR023W	.	12
YMR303C	ADH2	12
YKR106W	.	12
YOL056W	GPM3	12
YOL086C	ADH1	12
YKL162C	.	12
YPR022C	.	12
YGL039W	.	12
YLR447C	VMA6	12
YPR113W	PIS1	12
YGR017W	.	12
YAR028W	.	12
YIL083C	.	12
YGR097W	ASK10	12
YOL015W	IRC10	12
YCR069W	CPR4	12
YER014W	HEM14	12
YAR071W	PHO11	12
YHR215W	PHO12	12
YHR022C	.	12
YCL038C	ATG22	12
YKL128C	PMU1	12
YHL027W	RIM101	12
YGL156W	AMS1	12
YJL079C	PRY1	12
YJL174W	KRE9	12
YIR038C	GTT1	12
YOR230W	WTM1	12
YPL117C	IDI1	12
YPL153C	RAD53	12
YPR154W	PIN3	12
YDR213W	UPC2	12
YER044C	ERG28	12
YGL006W	PMC1	12
YGR141W	VPS62	12
YIR007W	.	12
YJL016W	.	12
YGL125W	MET13	12
YHR199C	FMP34	12
YKL224C	PAU16	12
YPL082C	MOT1	12
YOL162W	.	12
YER115C	SPR6	12
YKR091W	SRL3	12
YER011W	TIR1	12
YER158C	.	12
YKL212W	SAC1	12
YJR004C	SAG1	12
YHR143W	DSE2	12
YLR286C	CTS1	12
YCL064C	CHA1	12
YKL060C	FBA1	12
YKL057C	NUP120	12
YKL154W	SRP102	12
YCR014C	POL4	12
YJL052W	TDH1	12
YKL152C	GPM1	12
YIL014C-A	.	12
YOR175C	.	12
YJL061W	NUP82	12
YER153C	PET122	12
YLL002W	RTT109	12
YKL059C	MPE1	12
YLL003W	SFI1	12
YOL007C	.	12
YML027W	YOX1	12
YDR502C	SAM2	13
YOR030W	DFG16	13
YOL136C	PFK27	13
YOR032C	HMS1	13
YCR073C	SSK22	13
YIL169C	.	13
YOL155C	.	13
YKL140W	TGL1	13
YGR180C	RNR4	13
YLR437C	.	13
YBR301W	DAN3	13
YCR104W	PAU3	13
YEL049W	PAU2	13
YGL261C	PAU11	13
YGR294W	PAU12	13
YAL068C	PAU8	13
YDR542W	PAU10	13
YHL046C	PAU13	13
YLL064C	PAU18	13
YNR076W	PAU6	13
YBL108C-A	PAU9	13
YIL176C	PAU14	13
YJL223C	PAU1	13
YLR461W	PAU4	13
YOL161C	PAU20	13
YCL050C	APA1	13
YLR179C	.	13
YOR044W	.	13
YJL026W	RNR2	13
YMR038C	CCS1	13
YHR048W	.	13
YBR085W	AAC3	13
YOL045W	PSK2	13
YDL093W	PMT5	13
YDR518W	EUG1	13
YGR175C	ERG1	13
YOR058C	ASE1	13
YGR161C	RTS3	13
YJR151C	DAN4	13
Q0110	BI2	13
YMR317W	.	13
YKR053C	YSR3	13
YCR102C	.	13
YLR460C	.	13
YIR041W	PAU15	13
YMR325W	PAU19	13
YOR010C	TIR2	13
YIL114C	POR2	13
YOR022C	.	13
YOR034C	AKR2	13
YDR482C	CWC21	13
YIL011W	TIR3	13
YML058W-A	HUG1	13
YIL013C	PDR11	13
YML083C	.	13
YOR011W	AUS1	13
YOR009W	TIR4	13
YPL109C	.	13
YOL147C	PEX11	13
YBR043C	QDR3	13
YNR068C	.	13
YMR318C	ADH6	13
YGL089C	MF(ALPHA)2	13
YGL001C	ERG26	13
YGR032W	GSC2	13
YGR049W	SCM4	13
YAR020C	PAU7	13
YFL020C	PAU5	13
YGR131W	.	13
YLL025W	PAU17	13
YLR037C	DAN2	13
YJL105W	SET4	13
YPL038W	MET31	13
YBR199W	KTR4	13
YIL066C	RNR3	13
YMR319C	FET4	13
YJR150C	DAN1	13
YBL106C	SRO77	13
YDL133W	.	13
YGR177C	ATF2	13
YNL280C	ERG24	13
YOL075C	.	13
YOR321W	PMT3	13
YHR042W	NCP1	13
YOR099W	KTR1	13
YHR039C	MSC7	13
YHR045W	.	13
YLR056W	ERG3	13
YDR297W	SUR2	13
YEL047C	.	13
YMR006C	PLB2	13
YDR044W	HEM13	13
YNL066W	SUN4	13
YOL094C	RFC4	13
YAR029W	.	13
YMR061W	RNA14	13
YDR384C	ATO3	13
YGL256W	ADH4	13
YLR380W	CSR1	13
YDL085C-A	.	13
YJR116W	.	13
YBL093C	ROX3	13
YBR066C	NRG2	13
YCR048W	ARE1	13
YOR012W	.	13
YDR055W	PST1	13
YNR067C	DSE4	13
YER060W	FCY21	13
YIL116W	HIS5	13
YOR306C	MCH5	13
YIR034C	LYS1	13
YER090W	TRP2	13
YDR531W	.	13
YOR130C	ORT1	13
YCR063W	BUD31	13
YKL068W	NUP100	13
YKR034W	DAL80	13
YBR097W	VPS15	13
YLL022C	HIF1	13
YLR413W	.	13
YDL211C	.	13
YMR179W	SPT21	13
YPL128C	TBF1	13
YDR528W	HLR1	13
YML018C	.	13
