# Supplementary material for: Comparison of the transcriptomic "stress response" evoked by antimycin A and oxygen deprivation in saccharomyces cerevisiae
Source: BMC Genomics. 2008 Dec 23;9:627. doi: 10.1186/1471-2164-9-627 (PMC2637875; doi:10.1186/1471-2164-9-627)
Supplement: Additional file 5 — Unabridged list of TFMs and MIPS functional categories that were significantly (p < 0.01) enriched from clustering the 901 genes that were differentially (p < 0.01) expressed in response antimycin A treatment under normoxia in galactose medium. The data are for the wild-type strain over 3 generations following antimycin A treatment in air. SOM clustering was used with K = 6. Genes that are contained in each of the clusters presented in Figure 3B in the manuscript are provided in the "Gene-Cluster Membership" worksheet. [file 1471-2164-9-627-S5.xls]

## Sheet: Anti A - Air Table Description
This excel workbook contains three worksheets that list all TFMs and MIPS functional categories that were significantly (p<0.01) enriched from clustering the 901 genes that were differentially (p<0.01) expressed in response antimycin A treatment under normoxia in galactose medium (wild-type strain, 3 generations of growth, SOM clustering, K = 6). The first worksheet (Anti A - Air Table Descriptio…
Column	Header	Description
A	Cluster No.	Cluster number
B	n	Number of genes in cluster
C	TFM Sequence Name	Individual TFM sequence name. Black lettering idicates concatenated motifs; red lettering indicates a single motif (sequence in column I).
D	TFM Name	Master transcription factor motif (TFM) name. Variant sequences are given individual TFM sequence names (column C).
E	%	Percentage of genes in each cluster containing the indicated motif
F	-LOG10(p-value in set)	p-value (-log10(p)) for TFM enrichment relative to clustered genes (901 genes)
G	-LOG10(p-value in genome)	p-value (-log10(p)) for TFM enrichment relative to genome
H	Reference	{Bernstein, 2000}:Bernstein, B. E., J. K. Tong, and S. L. Schreiber. 2000. Genomewide studies of histone deacetylase function in yeast. Proc.Natl.Acad.Sci.U.S.A 97:13708-13713.
		{Blinder, 1996}:Blinder, D., P. W. Coschigano, and B. Magasanik. 1996. Interaction of the GATA factor Gln3p with the nitrogen regulator Ure2p in Saccharomyces cerevisiae. J.Bacteriol. 178:4734-4736.
		{Boorstein, 1990}:Boorstein, W. R. and E. A. Craig. 1990. Regulation of a yeast HSP70 gene by a cAMP responsive transcriptional control element. EMBO J. 9:2543-2553.
		{Buchman, 1988}:Buchman, A. R., W. J. Kimmerly, J. Rine, and R. D. Kornberg. 1988. Two DNA-binding factors recognize specific sequences at silencers, upstream activating sequences, autonomously replicating sequences, and telomeres in Saccharomyces cerevisiae. Mol.Cell Biol. 8:210-225.
		{Choi, 1996}:Choi, J. Y., J. Stukey, S. Y. Hwang, and C. E. Martin. 1996. Regulatory elements that control transcription activation and unsaturated fatty acid-mediated repression of the Saccharomyces cerevisiae OLE1 gene. J.Biol.Chem. 271:3581-3589.
		{Cliften, 2003}:Cliften, P., P. Sudarsanam, A. Desikan, L. Fulton, B. Fulton, J. Majors, R. Waterston, B. A. Cohen, and M. Johnston. 2003. Finding Functional Features in Saccharomyces Genomes by Phylogenetic Footprinting. Science 301:71-76.
		{Cohen, 2001}:Cohen, B. D., O. Sertil, N. E. Abramova, K. J. Davies, and C. V. Lowry. 2001. Induction and repression of DAN1 and the family of anaerobic mannoprotein genes in Saccharomyces cerevisiae occurs through a complex array of regulatory sites. Nucleic Acids Res. 29:799-808.
		{Cyert, 2003}:Cyert, M. S. 2003. Calcineurin signaling in Saccharomyces cerevisiae: how yeast go crazy in response to stress. Biochem.Biophys.Res.Commun. 311:1143-1150.
		{de Winde, 1992}:de Winde, J. H. and L. A. Grivell. 1992. Global regulation of mitochondrial biogenesis in Saccharomyces cerevisiae: ABF1 and CPF1 play opposite roles in regulating expression of the QCR8 gene, which encodes subunit VIII of the mitochondrial ubiquinol-cytochrome c oxidoreductase. Mol.Cell Biol. 12:2872-2883.
		{Deckert, 1998}:Deckert, J., A. M. Torres, S. M. Hwang, A. J. Kastaniotis, and R. S. Zitomer. 1998. The anatomy of a hypoxic operator in Saccharomyces cerevisiae. Genetics 150:1429-1441.
		{DeRisi, 1997}:DeRisi, J. L., V. R. Iyer, and P. O. Brown. 1997. Exploring the metabolic and genetic control of gene expression on a genomic scale. Science 278:680-686.
		{Dohrmann, 1992}:Dohrmann, P. R., G. Butler, K. Tamai, S. Dorland, J. R. Greene, D. J. Thiele, and D. J. Stillman. 1992. Parallel pathways of gene regulation: homologous regulators SWI5 and ACE2 differentially control transcription of HO and chitinase. Genes Dev. 6:93-104.
		{Dolan, 1989}:Dolan, J. W., C. Kirkman, and S. Fields. 1989. The yeast STE12 protein binds to the DNA sequence mediating pheromone induction. Proc.Natl.Acad.Sci.U.S.A 86:5703-5707.
		{Gasch, 2004}:Gasch, A. P., A. M. Moses, D. Y. Chiang, H. B. Fraser, M. Berardini, and M. B. Eisen. 2004. Conservation and evolution of cis-regulatory systems in ascomycete fungi. PLoS.Biol. 2:e398.
		{Gerber, 2004}:Gerber, A. P., D. Herschlag, and P. O. Brown. 2004. Extensive association of functionally and cytotopically related mRNAs with Puf family RNA-binding proteins in yeast. PLoS.Biol. 2:E79.
		{Grishin, 1998}:Grishin, A. V., M. Rothenberg, M. A. Downs, and K. J. Blumer. 1998. Mot3, a Zn finger transcription factor that modulates gene expression and attenuates mating pheromone signaling in Saccharomyces cerevisiae. Genetics 149:879-892.
		{Harbison, 2004}:Harbison, C. T., D. B. Gordon, T. I. Lee, N. J. Rinaldi, K. D. Macisaac, T. W. Danford, N. M. Hannett, J. B. Tagne, D. B. Reynolds, J. Yoo, E. G. Jennings, J. Zeitlinger, D. K. Pokholok, M. Kellis, P. A. Rolfe, K. T. Takusagawa, E. S. Lander, D. K. Gifford, E. Fraenkel, and R. A. Young. 2004. Transcriptional regulatory code of a eukaryotic genome. Nature 431:99-104.
		{Horak, 2002}:Horak, C. E., N. M. Luscombe, J. Qian, P. Bertone, S. Piccirrillo, M. Gerstein, and M. Snyder. 2002. Complex transcriptional circuitry at the G1/S transition in Saccharomyces cerevisiae. Genes Dev. 16:3017-3033.
		{Huie, 1992}:Huie, M. A., E. W. Scott, C. M. Drazinic, M. C. Lopez, I. K. Hornstra, T. P. Yang, and H. V. Baker. 1992. Characterization of the DNA-binding activity of GCR1: in vivo evidence for two GCR1-binding sites in the upstream activating sequence of TPI of Saccharomyces cerevisiae. Mol.Cell Biol. 12:2690-2700.
		{Idicula, 2002}:Idicula, A. M., G. L. Blatch, T. G. Cooper, and R. A. Dorrington. 2002. Binding and activation by the zinc cluster transcription factors of Saccharomyces cerevisiae. Redefining the UASGABA and its interaction with Uga3p. J.Biol.Chem. 277:45977-45983.
		{Idrissi, 1999}:Idrissi, F. Z. and B. Pina. 1999. Functional divergence between the half-sites of the DNA-binding sequence for the yeast transcriptional regulator Rap1p. Biochem.J. 341:477-482.
		{Iyer, 2001}:Iyer, V. R., C. E. Horak, C. S. Scafe, D. Botstein, M. Snyder, and P. O. Brown. 2001. Genomic binding sites of the yeast cell-cycle transcription factors SBF and MBF. Nature 409:533-538.
		{Jacobs Anderson, 2000}:Jacobs Anderson, J. S. and R. Parker. 2000. Computational identification of cis-acting elements affecting post-transcriptional control of gene expression in Saccharomyces cerevisiae. Nucleic Acids Res. 28:1604-1617.
		{Jamison McDaniels, 1999}:Jamison McDaniels, C. P., L. T. Jensen, C. Srinivasan, D. R. Winge, and T. D. Tullius. 1999. The yeast transcription factor Mac1 binds to DNA in a modular fashion. J.Biol.Chem. 274:26962-26967.
		{Jang, 1999}:Jang, Y. K., L. Wang, and G. B. Sancar. 1999. RPH1 and GIS1 are damage-responsive repressors of PHR1. Mol.Cell Biol. 19:7630-7638.
		{Kellis, 2003}:Kellis, M., N. Patterson, M. Endrizzi, B. Birren, and E. S. Lander. 2003. Sequencing and comparison of yeast species to identify genes and regulatory elements. Nature 423:241-254.
		{Kent, 2004}:Kent, N. A., S. M. Eibert, and J. Mellor. 2004. Cbf1p is required for chromatin remodeling at promoter-proximal CACGTG motifs in yeast. J.Biol.Chem. 279:27116-27123.
		{King, 1999}:King, D. A., L. Zhang, L. Guarente, and R. Marmorstein. 1999. Structure of a HAP1-DNA complex reveals dramatically asymmetric DNA binding by a homodimeric protein. Nat.Struct.Biol. 6:64-71.
		{Knapp, 1996}:Knapp, D., L. Bhoite, D. J. Stillman, and K. Nasmyth. 1996. The transcription factor Swi5 regulates expression of the cyclin kinase inhibitor p40SIC1. Mol.Cell Biol. 16:5701-5707.
		{Koerkamp, 2002}:Koerkamp, M. G., M. Rep, H. J. Bussemaker, G. P. Hardy, A. Mul, K. Piekarska, C. A. Szigyarto, J. M. De Mattos, and H. F. Tabak. 2002. Dissection of transient oxidative stress response in Saccharomyces cerevisiae by using DNA microarrays. Mol.Biol.Cell 13:2783-2794.
		{Laabs, 2003}:Laabs, T. L., D. D. Markwardt, M. G. Slattery, L. L. Newcomb, D. J. Stillman, and W. Heideman. 2003. ACE2 is required for daughter cell-specific G1 delay in Saccharomyces cerevisiae. Proc.Natl.Acad.Sci.U.S.A 100:10275-10280.
		{Labbe, 1997}:Labbe, S., Z. Zhu, and D. J. Thiele. 1997. Copper-specific transcriptional repression of yeast genes encoding critical components in the copper transport pathway. J.Biol.Chem. 272:15951-15958.
		{Lamb, 2001}:Lamb, T. M., W. Xu, A. Diamond, and A. P. Mitchell. 2001. Alkaline response genes of Saccharomyces cerevisiae and their relationship to the RIM101 pathway. J.Biol.Chem. 276:1850-1856.
		{Le Crom, 2002}:Le Crom, S., F. Devaux, P. Marc, X. Zhang, W. S. Moye-Rowley, and C. Jacq. 2002. New insights into the pleiotropic drug resistance network from genome-wide characterization of the YRR1 transcription factor regulation system. Mol.Cell Biol. 22:2642-2649.
		{Lee, 2002}:Lee, T. I., N. J. Rinaldi, F. Robert, D. T. Odom, Z. Bar-Joseph, G. K. Gerber, N. M. Hannett, C. T. Harbison, C. M. Thompson, I. Simon, J. Zeitlinger, E. G. Jennings, H. L. Murray, D. B. Gordon, B. Ren, J. J. Wyrick, J. B. Tagne, T. L. Volkert, E. Fraenkel, D. K. Gifford, and R. A. Young. 2002. Transcriptional regulatory networks in Saccharomyces cerevisiae. Science 298:799-804.
		{Lieb, 2001}:Lieb, J. D., X. Liu, D. Botstein, and P. O. Brown. 2001. Promoter-specific binding of Rap1 revealed by genome-wide maps of protein-DNA association. Nat.Genet. 28:327-334.
		{Liesen, 1996}:Liesen, T., C. P. Hollenberg, and J. J. Heinisch. 1996. ERA, a novel cis-acting element required for autoregulation and ethanol repression of PDC1 transcription in Saccharomyces cerevisiae. Mol.Microbiol. 21:621-632.
		{Lundin, 1994}:Lundin, M., J. O. Nehlin, and H. Ronne. 1994. Importance of a flanking AT-rich region in target site recognition by the GC box-binding zinc finger protein MIG1. Mol.Cell Biol. 14:1979-1985.
		{Lyons, 2004}:Lyons, T. J., N. Y. Villa, L. M. Regalla, B. R. Kupchak, A. Vagstad, and D. J. Eide. 2004. Metalloregulation of yeast membrane steroid receptor homologs. Proc.Natl.Acad.Sci.U.S.A 101:5506-5511.
		{Machado, 1997}:Machado, A. K., B. A. Morgan, and G. F. Merrill. 1997. Thioredoxin reductase-dependent inhibition of MCB cell cycle box activity in Saccharomyces cerevisiae. J Biol.Chem. 272:17045-17054.
		{Madhani, 1997}:Madhani, H. D. and G. R. Fink. 1997. Combinatorial control required for the specificity of yeast MAPK signaling. Science 275:1314-1317.
		{Mai, 1997}:Mai, B. and L. Breeden. 1997. Xbp1, a stress-induced transcriptional repressor of the Saccharomyces cerevisiae Swi4/Mbp1 family. Mol.Cell Biol. 17:6491-6501.
		{Mai, 2002}:Mai, B., S. Miles, and L. L. Breeden. 2002. Characterization of the ECB binding complex responsible for the M/G(1)-specific transcription of CLN3 and SWI4. Mol.Cell Biol. 22:430-441.
		{Martinez-Pastor, 1996}:Martinez-Pastor, M. T., G. Marchler, C. Schuller, A. Marchler-Bauer, H. Ruis, and F. Estruch. 1996. The Saccharomyces cerevisiae zinc finger proteins Msn2p and Msn4p are required for transcriptional induction through the stress response element (STRE). EMBO J. 15:2227-2235.
		{Matys, 2003}:Matys, V., E. Fricke, R. Geffers, E. Gossling, M. Haubrock, R. Hehl, K. Hornischer, D. Karas, A. E. Kel, O. V. Kel-Margoulis, D. U. Kloos, S. Land, B. Lewicki-Potapov, H. Michael, R. Munch, I. Reuter, S. Rotert, H. Saxel, M. Scheer, S. Thiele, and E. Wingender. 2003. TRANSFAC: transcriptional regulation, from patterns to profiles. Nucleic Acids Res. 31:374-378.
		{Maxon, 2001}:Maxon, M. E. and I. Herskowitz. 2001. Ash1p is a site-specific DNA-binding protein that actively represses transcription. Proc.Natl.Acad.Sci.U.S.A 98:1495-1500.
		{McIntosh, 1999}:McIntosh, P. B., I. A. Taylor, S. J. Smerdon, T. A. Frenkiel, and A. N. Lane. 1999. 1H, 15N and 13C assignments of the DNA binding domain of transcription factor Mbp1 from S. cerevisiae in both its free and the DNA bound forms, and 1H assignments of the free DNA. J.Biomol.NMR 13:397-398.
		{Mori, 1996}:Mori, K., T. Kawahara, H. Yoshida, H. Yanagi, and T. Yura. 1996. Signalling from endoplasmic reticulum to nucleus: transcription factor with a basic-leucine zipper motif is required for the unfolded protein-response pathway. Genes Cells 1:803-817.
		{O'Brien, 1995}:O'Brien, R. M., N. Halmi, P. E. Stromstedt, R. L. Printz, and D. K. Granner. 1995. Expression cloning of a zinc-finger cyclic AMP-response-element-binding protein. Biochem.J. 312:17-21.
		{Oshiro, 2003}:Oshiro, J., G. S. Han, W. M. Iwanyshyn, K. Conover, and G. M. Carman. 2003. Regulation of the yeast DPP1-encoded diacylglycerol pyrophosphate phosphatase by transcription factor Gis1p. J.Biol.Chem. 278:31495-31503.
		{Ozsarac, 1997}:Ozsarac, N., M. J. Straffon, H. E. Dalton, and I. W. Dawes. 1997. Regulation of gene expression during meiosis in Saccharomyces cerevisiae: SPR3 is controlled by both ABFI and a new sporulation control element. Mol.Cell Biol. 17:1152-1159.
		{Patil, 2004}:Patil, C. K., H. Li, and P. Walter. 2004. Gcn4p and novel upstream activating sequences regulate targets of the unfolded protein response. PLoS.Biol. 2:E246.
		{Pic, 2000}:Pic, A., F. L. Lim, S. J. Ross, E. A. Veal, A. L. Johnson, M. R. Sultan, A. G. West, L. H. Johnston, A. D. Sharrocks, and B. A. Morgan. 2000. The forkhead protein Fkh2 is a component of the yeast cell cycle transcription factor SFF. EMBO J. 19:3750-3761.
		{Pramila, 2002}:Pramila, T., S. Miles, D. GuhaThakurta, D. Jemiolo, and L. L. Breeden. 2002. Conserved homeodomain proteins interact with MADS box protein Mcm1 to restrict ECB-dependent transcription to the M/G1 phase of the cell cycle. Genes Dev. 16:3034-3045.
		{Pritsker, 2004}:Pritsker, M., Y. C. Liu, M. A. Beer, and S. Tavazoie. 2004. Whole-genome discovery of transcription factor binding sites by network-level conservation. Genome Res. 14:99-108.
		{Proft, 2005}:Proft, M., F. D. Gibbons, M. Copeland, F. P. Roth, and K. Struhl. 2005. Genomewide Identification of Sko1 Target Promoters Reveals a Regulatory Network That Operates in Response to Osmotic Stress in Saccharomyces cerevisiae. Eukaryot.Cell 4:1343-1352.
		{Puig, 2005}:Puig, S., E. Askeland, and D. J. Thiele. 2005. Coordinated remodeling of cellular metabolism during iron deficiency through targeted mRNA degradation. Cell 120:99-110.
		{Roth, 2004}:Roth, S., J. Kumme, and H. J. Schuller. 2004. Transcriptional activators Cat8 and Sip4 discriminate between sequence variants of the carbon source-responsive promoter element in the yeast Saccharomyces cerevisiae. Curr.Genet. 45:121-128.
		{Rutherford, 2001}:Rutherford, J. C., S. Jaron, E. Ray, P. O. Brown, and D. R. Winge. 2001. A second iron-regulatory system in yeast independent of Aft1p. Proc.Natl.Acad.Sci.U.S.A 98:14322-14327.
		{Sato, 1999}:Sato, T., M. C. Lopez, S. Sugioka, Y. Jigami, H. V. Baker, and H. Uemura. 1999. The E-box DNA binding protein Sgc1p suppresses the gcr2 mutation, which is involved in transcriptional activation of glycolytic genes in Saccharomyces cerevisiae. FEBS Lett. 463:307-311.
		{Shakoury-Elizeh, 2004}:Shakoury-Elizeh, M., J. Tiedeman, J. Rashford, T. Ferea, J. Demeter, E. Garcia, R. Rolfes, P. O. Brown, D. Botstein, and C. C. Philpott. 2004. Transcriptional remodeling in response to iron deprivation in Saccharomyces cerevisiae. Mol.Biol.Cell 15:1233-1243.
		{Spellman, 1998}:Spellman, P. T., G. Sherlock, M. Q. Zhang, V. R. Iyer, K. Anders, M. B. Eisen, P. O. Brown, D. Botstein, and B. Futcher. 1998. Comprehensive identification of cell cycle-regulated genes of the yeast Saccharomyces cerevisiae by microarray hybridization. Mol.Biol.Cell 9:3273-3297.
		{Svetlov, 1995}:Svetlov, V. V. and T. G. Cooper. 1995. Review: compilation and characteristics of dedicated transcription factors in Saccharomyces cerevisiae. Yeast 11:1439-1484.
		{Taba, 1991}:Taba, M. R., I. Muroff, D. Lydall, G. Tebb, and K. Nasmyth. 1991. Changes in a SWI4,6-DNA-binding complex occur at the time of HO gene activation in yeast. Genes Dev. 5:2000-2013.
		{van Dyk, 2003}:van Dyk, D., G. Hansson, I. S. Pretorius, and F. F. Bauer. 2003. Cellular differentiation in response to nutrient availability: The repressor of meiosis, Rme1p, positively regulates invasive growth in Saccharomyces cerevisiae. Genetics 165:1045-1058.
		{van Vuuren, 1991}:van Vuuren, H. J., J. R. Daugherty, R. Rai, and T. G. Cooper. 1991. Upstream induction sequence, the cis-acting element required for response to the allantoin pathway inducer and enhancement of operation of the nitrogen-regulated upstream activation sequence in Saccharomyces cerevisiae. J.Bacteriol. 173:7186-7195.
		{Vasconcelles, 2001}:Vasconcelles, M. J., Y. Jiang, K. McDaid, L. Gilooly, S. Wretzel, D. L. Porter, C. E. Martin, and M. A. Goldberg. 2001. Identification and characterization of a low oxygen response element involved in the hypoxic induction of a family of Saccharomyces cerevisiae genes. Implications for the conservation of oxygen sensing in eukaryotes. J.Biol.Chem. 276:14374-14384.
		{Vik, 2001}:Vik, A. and J. Rine. 2001. Upc2p and Ecm22p, dual regulators of sterol biosynthesis in Saccharomyces cerevisiae. Mol.Cell Biol. 21:6395-6405.
		{Vuidepot, 1997}:Vuidepot, A. L., F. Bontems, M. Gervais, B. Guiard, E. Shechter, and J. Y. Lallemand. 1997. NMR analysis of CYP1(HAP1) DNA binding domain-CYC1 upstream activation sequence interactions: recognition of a CGG trinucleotide and of an additional thymine 5 bp downstream by the zinc cluster and the N- terminal extremity of the protein. Nucleic Acids Res. 25:3042-3050.
		{Wang, 2004}:Wang, T. and G. D. Stormo. 2005. Identifying the conserved network of cis-regulatory sites of a eukaryotic genome. Proc.Natl.Acad.Sci.U.S.A.
		{Wang, 2005}:Wang, Y., M. Pierce, L. Schneper, C. G. Guldal, X. Zhang, S. Tavazoie, and J. R. Broach. 2004. Ras and gpa2 mediate one branch of a redundant glucose signaling pathway in yeast. PLoS.Biol. 2:E128.
		{Winter, 1989}:Winter, E. and A. Varshavsky. 1989. A DNA binding protein that recognizes oligo(dA).oligo(dT) tracts. EMBO J 8:1867-1877.
		{Wysocki, 2004}:Wysocki, R., P. K. Fortier, E. Maciaszczyk, M. Thorsen, A. Leduc, A. Odhagen, G. Owsianik, S. Ulaszewski, D. Ramotar, and M. J. Tamas. 2004. Transcriptional activation of metalloid tolerance genes in Saccharomyces cerevisiae requires the AP-1-like proteins Yap1p and Yap8p. Mol.Biol.Cell 15:2049-2060.
		{Xing, 2005}:Xing, B. and M. J. van der Laan. 2005. A statistical method for constructing transcriptional regulatory networks using gene expression and sequence data. J.Comput.Biol. 12:229-246.
		{Zaim, 2005}:Zaim, J., E. Speina, and A. M. Kierzek. 2005. Identification of new genes regulated by the Crt1 transcription factor, an effector of the DNA damage checkpoint pathway in Saccharomyces cerevisiae. J.Biol.Chem. 280:28-37.
		{Zhao, 1998}:Zhao, H., E. Butler, J. Rodgers, T. Spizzo, S. Duesterhoeft, and D. Eide. 1998. Regulation of zinc homeostasis in yeast by binding of the ZAP1 transcriptional activator to zinc-responsive promoter elements. J.Biol.Chem. 273:28713-28720.
		{Zhu, 1999}:Zhu, J. and M. Q. Zhang. 1999. SCPD: a promoter database of the yeast Saccharomyces cerevisiae. Bioinformatics. 15:607-611.
I	Position	TFM binding site position. Up-stream = 5'; Down-stream = 3'
J	Sequence	TFM nucleotide sequences. For concatenated listings, individual sequences are separated by "|".
K	MIPS Category	MIPS functional category significantly (p<0.01) enriched
L	-LOG10(p in set)	p-value (-log10(p)) for MIPS functional caterogy enrichment
M	In Category from Cluster	Genes from the cluster that are annotated in the indicated MIPS functional category (column J)

## Sheet: Anti A - Air Table
Cluster No.	n	TFM Sequence Name	TFM NAME	%	-LOG10(p-value in set)	-LOG10(p-value in genome)	Reference	Position	Sequence	MIPS Category	-LOG10(p in set)	In Category from Cluster
1	30	MCB/SWI6-2	MCB	0.6	3.69897	4.1549	{Zhu, 1999}{Xing, 2005}	upstream	WCGCGW	Amino acid biosynthesis-A	2.64936	HOM3 HIS1 "ARG5,6" ILV5
1	30	BAS1-5	BAS1	0.4	2.09691	2.1549	{Kellis, 2003}{Harbison, 2004}	upstream	TGACTC	Metabolism	2.62525	CHA1 HOM3 HIS1 "ARG5,6" KRE11 INM1 MAE1 EXG1 ILV5 FAA4 YOL007C ISU1
1	30	MBP1-2	MBP1	0.3	4.39794	4.09691	{Svetlov, 1995}{Kellis, 2003}	upstream	ACGCGTNA	Amino acid metabolism-A	2.59312	CHA1 HOM3 HIS1 "ARG5,6" ILV5
1	30	MCB/SWI6-1	MCB	0.3	2.52288	2.39794	{Spellman, 1998}{Kellis, 2003}{Harbison, 2004}	upstream	ACGCGT	Plasma membrane	2.31994	CDC6
1	30	SWI4-3	SWI4	0.3	4	3.52288	{Grishin, 1998}	upstream	NANNNRACGCG	Other c-compound, carbohydrate metabolism activities	2.01991	YOL007C
1	30	ASH1/BAS1/GCN4	ASH1/BAS1/GCN4	0.2	2.1549	2.09691	{Wang, 2005}	upstream	ATGACTC	DNA synthesis and replication	2.00445	CDC6 CLN2 CLB5
1	30	GCN4-7	GCN4	0.2	3.52288	3.09691	{Lee, 2002}	upstream	TGAGTCAY	.	.	.
1	30	GCN4-8	GCN4	0.2	2.52288	2.1549	{Harbison, 2004}	upstream	TGASTCA	.	.	.
1	30	YAP5-74	YAP5	0.2	2.52288	2.1549	{Horak, 2002}	upstream	TGACTCA	.	.	.
1	30	BAS1/GCN4	BAS1/GCN4	0.1	3	3	{Kellis, 2003}	upstream	ATGACTCWT	.	.	.
1	30	GCN4-1	GCN4	0.1	2.69897	3	{Grishin, 1998}	upstream	RRTGACTCAN	.	.	.
1	30	M228	M228	0.1	2.30103	3.30103	{Pritsker, 2004}	upstream	CGSGNAANRNNGNGNR	.	.	.
1	30	MT-3	MT	0.1	2.69897	N/S	{Gasch, 2004}	downstream	TATTAWTATTAT	.	.	.
1	30	M1171	M1171	0.07	2.22185	3.1549	{Pritsker, 2004}	upstream	CGARRNGNNCCNAAA	.	.	.
1	30	M590	M590	0.07	2.52288	2.30103	{Pritsker, 2004}	upstream	ARCGCGTAAA	.	.	.
2	121	ABF1	ABF1	0.7	3.52288	5.1549	{Wang, 2005}{de Winde, 1992}{Grishin, 1998}{Harbison, 2004}{Kellis, 2003}{Lee, 2002}{Svetlov, 1995}{Xing, 2005}{Zhu, 1999}	upstream	ATCACTNTAYACG|RTCRYNNNNNACG|TCRNNNNNNACG|RTCRYKNNNNACGR|TYCGTNNRNARTGAYA|RTCAYTNNNNACG|RTCRNNNNNNACGNR|RTCAYTNNNNACGW|NCGTNNNNARTGAT|RAAAAATTTT	Nucleus	6.65423	FUN30 MAK16 POL12 HMT1 POL30 ENP1 SPB1 YCR072C MCD1 CDC9 HO FAL1 KAP122 CBF2 BUB1 SSF1 RRN7 POL32 RPA12 RAD27 PPR1 IFH1 RRN11 OGG1 DAT1 CTF18 RNT1 YHM2 POL1 RPC19 TEA1 NOP4 PUS1 DPB2 RPO26 RPC82
2	121	PAC	PAC	0.6	3	9	{Kellis, 2003}	upstream	GCGATGAGMTGARAW|GATGAG	rRNA transcription-B	5.16494	FAL1 LCP5 RRN7 RPA12 IFH1 RRN11 RNT1 RPC19 NOP4 RPO26 RPC82
2	121	PAC-2	PAC	0.6	3	9	{Kellis, 2003}	upstream	GATGAG	DNA synthesis and replication-A	4.94233	POL12 POL30 CDC9 FOB1 RNR1 POL32 RAD27 YHM2 POL1 DPB2
2	121	SPT23	SPT23	0.6	3.1549	3.09691	{Harbison, 2004}{Wang, 2005}	upstream	RAAATSAA|AAATTTTTCA	Cell cycle and DNA processing	4.33932	FUN30 MAK16 POL12 POL30 MCD1 CDC9 FOB1 RNR1 PTP3 CBF2 BUB1 SPO16 POL32 RAD27 DIP2 TUB4 OGG1 PDS5 CTF18 SAS2 YHM2 YDJ1 POL1 TOF1 TRF5 RRP40 DPB2
2	121	CHA4	CHA4	0.4	2.69897	5.69897	{Gasch, 2004}{Lee, 2002}{Wang, 2005}	upstream	CGGNNNNNNNNNNCCA|CANNNACACASANA|CAYAMRTGYNC|CTCATCGC	rRNA synthesis-B	4.05237	RRN7 RPA12 RRN11 RPC19 RPO26 RPC82
2	121	MCB/SWI6-2	MCB	0.4	4.69897	4.52288	{Zhu, 1999}{Xing, 2005}	upstream	WCGCGW	DNA processing-A	3.50794	FUN30 POL12 POL30 CDC9 FOB1 RNR1 POL32 RAD27 OGG1 YHM2 POL1 TOF1 RRP40 DPB2
2	121	SWI6	SWI6	0.4	6	5.39794	{Grishin, 1998}{Harbison, 2004}{Lee, 2002}	upstream	RAARRRAAAAANAAAMAA|MGYGACGCGW|ANRNRACGCGW|CMNNAANRGGAAA|WCGCGTCGCGTYNC|CGCGAAA	DNA recombination and DNA repair	2.57203	FUN30 POL30 CDC9 FOB1 POL32 RAD27 OGG1 TOF1 RRP40
2	121	ABF1-9	ABF1	0.3	2.22185	6.69897	{Grishin, 1998}	upstream	RAAAAATTTT	rRNA processing-B	2.14813	FAL1 LCP5 IFH1 RNT1 NOP4
2	121	CHA4-4	CHA4	0.3	5.1549	11.3979	{Wang, 2005}	upstream	CTCATCGC	.	.	.
2	121	M881	M881	0.3	3.52288	9.09691	{Pritsker, 2004}	upstream	GAAAAATTT	.	.	.
2	121	MBP1	MBP1	0.3	3.69897	4.30103	{Svetlov, 1995}{Grishin, 1998}{Kellis, 2003}{Lee, 2002}{Wang, 2005}	upstream	WCGCGTCGCGT|GTNTGNGTGTGT|ACGCGTNA|TKACGCGTT|TTTYTYKTTTNYYTTTTT|GNRRNANACGCGTNR|ACGCGTC	.	.	.
2	121	RCS1	RCS1	0.3	3.22185	4.52288	{Harbison, 2004}{Lee, 2002}	upstream	KMAARAAAAARAAR|GKGTGTGTGYGTGTGTGT|GGGTGCANT|AAMTGGGTGCAKT	.	.	.
2	121	RCS1-1	RCS1	0.3	4	5.30103	{Lee, 2002}	upstream	KMAARAAAAARAAR	.	.	.
2	121	RRPE	RRPE	0.3	3.30103	8.04576	{Kellis, 2003}	upstream	AAAAWTTTT|GRRAAAWTTTTCACT	.	.	.
2	121	RRPE-1	RRPE	0.3	3.30103	8.04576	{Kellis, 2003}	upstream	AAAAWTTTT	.	.	.
2	121	SWI4-8	SWI4	0.3	3.39794	3.22185	{Harbison, 2004}	upstream	CGCSAAA	.	.	.
2	121	M776	M776	0.2	2.52288	7.22185	{Pritsker, 2004}	upstream	TGAAAAATTK	.	.	.
2	121	MAC1-4	MAC1	0.2	2.22185	2.69897	{Lee, 2002}	upstream	YTTKTNNTTTTTYTYTTT	.	.	.
2	121	MCB/SWI6-1	MCB	0.2	2.69897	2.69897	{Spellman, 1998}{Kellis, 2003}{Harbison, 2004}	upstream	ACGCGT	.	.	.
2	121	PHO4-3	PHO4	0.2	3.39794	5	{Lee, 2002}	upstream	GAMAAAAAARAAAAR	.	.	.
2	121	PUF4	PUF4	0.2	2.04576	4.09691	{Gasch, 2004}{Gerber, 2004}	downstream	WHTGTAHAWTA|TGTAYAHTA	.	.	.
2	121	SPT23-2	SPT23	0.2	3.22185	8.39794	{Wang, 2005}	upstream	AAATTTTTCA	.	.	.
2	121	SWI4/SWI6-1	SWI4/SWI6	0.2	4	2.39794	{Grishin, 1998}	upstream	NNNNCRCGAAAA	.	.	.
2	121	SWI4-3	SWI4	0.2	4.39794	4	{Grishin, 1998}	upstream	NANNNRACGCG	.	.	.
2	121	SWI4-6	SWI4	0.2	2.1549	3	{Lee, 2002}	upstream	RAARAARAAANAANRNAA	.	.	.
2	121	SWI6-6	SWI6	0.2	4.52288	3.69897	{Harbison, 2004}	upstream	CGCGAAA	.	.	.
2	121	IXR1	IXR1	0.1	3.52288	4	{Grishin, 1998}{Lee, 2002}	upstream	TTGNNANRGANGNAA|GAAAANAAAAAAAARANA|CTTTTTTTYYTSGCC	.	.	.
2	121	IXR1-2	IXR1	0.1	4	4.1549	{Lee, 2002}	upstream	GAAAANAAAAAAAARANA	.	.	.
2	121	M1021	M1021	0.1	2.04576	4.1549	{Pritsker, 2004}	upstream	GNRAAANTTTCMR	.	.	.
2	121	M168	M168	0.1	2.39794	10.301	{Pritsker, 2004}	upstream	TGCGATGAG	.	.	.
2	121	MBP1-2	MBP1	0.1	2.52288	3	{Svetlov, 1995}{Kellis, 2003}	upstream	ACGCGTNA	.	.	.
2	121	PUF4-1	PUF4	0.1	2.1549	3.69897	{Gerber, 2004}	downstream	WHTGTAHAWTA	.	.	.
2	121	RTG3-1	RTG3	0.1	4.52288	4.09691	{Lee, 2002}	upstream	GARANAAAARNRAARAAA	.	.	.
2	121	SBF/SWI4	SBF/SWI4	0.1	4	3.30103	{Kellis, 2003}{Iyer, 2001}	upstream	CGCGAAAA	.	.	.
2	121	STB1	STB1	0.1	4	N/S	{Wang, 2005}{Grishin, 1998}{Harbison, 2004}{Lee, 2002}	upstream	TTTCGCGTTGC|MNNCGCGAAAA|RAARAAAAARCMRSRAAA|SRSSRMTTTTSGCGT|RRACGCSAA	.	.	.
2	121	STB1-4	STB1	0.1	4	2	{Harbison, 2004}	upstream	RRACGCSAA	.	.	.
2	121	STP1-3	STP1	0.1	3.09691	3	{Lee, 2002}	upstream	GAAAAMAANAAAAANAAA	.	.	.
2	121	SWI6-1	SWI6	0.1	2.1549	2.52288	{Lee, 2002}	upstream	RAARRRAAAAANAAAMAA	.	.	.
2	121	SWI6-3	SWI6	0.1	4.69897	4.52288	{Grishin, 1998}	upstream	ANRNRACGCGW	.	.	.
2	121	SWI4-11	SWI4	0.09	3.04576	2.1549	{Kellis, 2003}	upstream	TTTTNNCGCG	.	.	.
2	121	M508	M508	0.06	2.52288	2.09691	{Pritsker, 2004}	upstream	AMNTTGAAGRT	.	.	.
2	121	SWI4-20	SWI4	0.06	3.22185	4	{Kellis, 2003}	upstream	WTTTCGCGTT	.	.	.
2	121	STB1-1	STB1	0.05	2.22185	N/S	{Grishin, 1998}	upstream	MNNCGCGAAAA	.	.	.
2	121	SWI6-2	SWI6	0.05	2.04576	2.1549	{Grishin, 1998}	upstream	MGYGACGCGW	.	.	.
2	121	MBP1-3	MBP1	0.04	2.04576	N/S	{Kellis, 2003}	upstream	TKACGCGTT	.	.	.
2	121	MBP1-5	MBP1	0.02	2.04576	2.22185	{Lee, 2002}	upstream	GNRRNANACGCGTNR	.	.	.
3	310	PAC	PAC	0.7	14.1549	23.0969	{Kellis, 2003}	upstream	GCGATGAGMTGARAW|GATGAG	rRNA transcription-A	14	MAK5 RPC53 RRP8 RRP1 SPB4 DBP3 ROK1 MTR3 NSR1 RPP1 RRP3 IMP3 MPP10 SIK1 RRB1 RRP5 RNA1 NOP2 IMP4 DBP2 RPA49 DBP6 RET1 NOP58 RPA43 RPA190 NIP7 DIM1 RPA135 RPC40
3	310	PAC-2	PAC	0.7	14.1549	23.0969	{Kellis, 2003}	upstream	GATGAG	Protein synthesis-B	13.7268	EFB1 TEF2 SUP45 RPS6B MTF2 RPL13A RPS16B NOP14 SSB1 RPS11A RPL12B FRS2 RPL2A RPL7A RPS2 RPL1B SUA5 TIF4631 RPS0A MES1 DED81 YHR020W RPS4B RPS24B RPL16A GCD14 RPL17B RPS22A RPS14B RPS4A MRT4 TEF4 RPS21A RPL8B RLP24 RPS0B RPS22B RPL6B RPL6A ASC1 RPL20A YNL119W SSB2 YNL217W YNL247W RPL18B GCD1 PRT1 RPS12 RPL21B RPS6A RPL5 RPL1A NEW1 TEF1 TIF3
3	310	ABF1	ABF1	0.6	5	7.30103	{Wang, 2005}{de Winde, 1992}{Grishin, 1998}{Harbison, 2004}{Kellis, 2003}{Lee, 2002}{Svetlov, 1995}{Xing, 2005}{Zhu, 1999}	upstream	ATCACTNTAYACG|RTCRYNNNNNACG|TCRNNNNNNACG|RTCRYKNNNNACGR|TYCGTNNRNARTGAYA|RTCAYTNNNNACG|RTCRNNNNNNACGNR|RTCAYTNNNNACGW|NCGTNNNNARTGAT|RAAAAATTTT	rRNA processing-A	13.1636	MAK5 RRP8 RRP1 SPB4 DBP3 ROK1 MTR3 NSR1 RPP1 RRP3 IMP3 MPP10 SIK1 RRP5 RNA1 NOP2 IMP4 DBP2 DBP6 NOP58 NIP7 DIM1
3	310	SPT23	SPT23	0.5	3.69897	3.52288	{Harbison, 2004}{Wang, 2005}	upstream	RAAATSAA|AAATTTTTCA	Ribosome biogenesis-B	10.2677	RPS6B RPL13A RPS16B NOP14 RPS11A RPL12B RPL2A RPL7A RPS2 RPL1B RPS0A RPS4B RPS24B RPL16A RPL17B RPS22A RPS14B RPS4A MRT4 RPS21A RPL8B RLP24 RPS0B RPS22B RPL6B RPL6A ASC1 RPL20A YNL119W YNL217W RPL18B RPS12 RPL21B RPS6A RPL5 RPL1A
3	310	ABF1-9	ABF1	0.4	12.0969	11.301	{Grishin, 1998}	upstream	RAAAAATTTT	Cytoplasm	9.06088	EFB1 URA7 TEF2 SUP45 RPS6B PWP2 RPL13A RPS16B SSB1 RPS11A TRM1 PRO1 ASP1 RPL12B PMI40 KAP123 FRS2 RPL7A RPS2 RPL1B ARO2 TIF4631 RPS0A MES1 RPS4B SEC6 RPS24B RPL16A RPL17B RPS22A RPS14B CCT5 RPS4A TEF4 TPK3 URA1 RPS21A RPL8B RPS0B MAP1 RPS22B RPL6B RPL6A ASC1 RNA1 RPL20A SSB2 RPL18B HRP1 RKI1 RAS1 DFR1 GCD1 PRT1 RPS12 RPL21B RPS6A RPL5 RPL1A TEF1 TIF3
3	310	C46	C46	0.4	4.30103	3.1549	{Cliften, 2003}	upstream	CTGAAAA	tRNA transcription-C	4.97593	NCL1 LHP1 TRM3 RPC53 TRM1 RPP1 SOL3 TAD2 LOS1 TRM2 RPM2 RNA1 PUS4 RET1 RPC40
3	310	CHA4	CHA4	0.4	7.69897	>=32	{Gasch, 2004}{Lee, 2002}{Wang, 2005}	upstream	CGGNNNNNNNNNNCCA|CANNNACACASANA|CAYAMRTGYNC|CTCATCGC	Transcription	4.29508	HTB2 HTA2 NCL1 YBL054W ROX3 HHT1 TRM7 MAK5 SIR2 MTF2 LHP1 TRM3 RPC53 SAS10 RRP8 RRP1 TRM1 INO2 SPB4 DBP3 PRP43 ROK1 MTR3 NSR1 ELP2 RPP1 RRP3 IMP3 SOL3 NMD3 FKH1 TAD2 MTR4 MPP10 MRT4 TPK3 LOS1 TRM2 HCR1 SIK1 RPM2 RRB1 RRP5 RNA1 NOP2 IMP4 DBP2 NOP13 RPA49 PUS4 DBP6 RCL1 HRP1 RET1 NOP58 RPA43 RPA190 ELP4 NIP7 DIM1 RPA135 RPC40
3	310	RRPE	RRPE	0.4	12.3979	>=32	{Kellis, 2003}	upstream	AAAAWTTTT|GRRAAAWTTTTCACT	Purine ribonucleotide metabolism-D	4.28802	ADE1 PRS4 MIS1 SHM1 YDR020C "ADE5,7" PRS3 IMD4 AAH1 DFR1
3	310	RRPE-1	RRPE	0.4	12.3979	>=32	{Kellis, 2003}	upstream	AAAAWTTTT	Translation	4.25251	EFB1 TEF2 SUP45 SUA5 TIF4631 TEF4 ASC1 GCD1 PRT1 NEW1 TEF1 TIF3
3	310	ABF1-1	ABF1	0.3	4.39794	3.52288	{Kellis, 2003}{Svetlov, 1995}	upstream	RTCRYNNNNNACG	Pyrimidine ribonucleotide metabolism-D	4.24849	URA7 FUI1 PRS4 FUR4 PRS3 URA1 URA4 URK1
3	310	CHA4-4	CHA4	0.3	>=32	12	{Wang, 2005}	upstream	CTCATCGC	Nucleotide metabolism	3.95195	ADE1 URA7 FUI1 PRS4 FUR4 MIS1 SHM1 YDR020C "ADE5,7" PRS3 MRT4 URA1 URA4 IMD4 AAH1 PUS4 URK1 RAS1 DFR1
3	310	M776	M776	0.3	12.1549	>=32	{Pritsker, 2004}	upstream	TGAAAAATTK	tRNA modification-C	3.80604	NCL1 TRM3 TRM1 TAD2 TRM2 PUS4
3	310	M881	M881	0.3	12.2218	11.5229	{Pritsker, 2004}	upstream	GAAAAATTT	rRNA synthesis-C	2.57659	RPC53 RPA49 RET1 RPA43 RPA190 RPA135 RPC40
3	310	GAL4-30	GAL4	0.2	5	4	{Grishin, 1998}	upstream	GRAANNTTKNYNNNNTK	RNA transport	2.02586	MTR3 MTR4 LOS1 RNA1 HRP1
3	310	M168	M168	0.2	9	11.1549	{Pritsker, 2004}	upstream	TGCGATGAG	.	.	.
3	310	M546	M546	0.2	5.69897	5.52288	{Pritsker, 2004}	upstream	AANNAAWWNNTKCA	.	.	.
3	310	M609	M609	0.2	5.04576	7.39794	{Pritsker, 2004}	upstream	GRAAANWTTC	.	.	.
3	310	PUF4	PUF4	0.2	6.52288	11.3979	{Gasch, 2004}{Gerber, 2004}	downstream	WHTGTAHAWTA|TGTAYAHTA	.	.	.
3	310	PUF4-2	PUF4	0.2	7.09691	12	{Gasch, 2004}	downstream	TGTAYAHTA	.	.	.
3	310	REB1-8	REB1	0.2	2.52288	2.09691	{Harbison, 2004}	upstream	TTACCCG	.	.	.
3	310	SPT23-2	SPT23	0.2	12.1549	11.5229	{Wang, 2005}	upstream	AAATTTTTCA	.	.	.
3	310	C10	C10	0.1	2.52288	4.52288	{Cliften, 2003}	upstream	GCGATGC	.	.	.
3	310	C18	C18	0.1	3.69897	8	{Cliften, 2003}	upstream	ATGCGATG	.	.	.
3	310	M185	M185	0.1	9.69897	11.3979	{Pritsker, 2004}	upstream	GATGAGATGAG	.	.	.
3	310	M198	M198	0.1	3.22185	3.39794	{Pritsker, 2004}	upstream	ANAANNAAAATTT	.	.	.
3	310	M66	M66	0.1	2.69897	2.69897	{Pritsker, 2004}	upstream	AANNWNNAAAWNTTNC	.	.	.
3	310	M720	M720	0.1	6	>=32	{Pritsker, 2004}	upstream	GTGAAARNNWTT	.	.	.
3	310	M770	M770	0.1	10	>=32	{Pritsker, 2004}	upstream	GNGATGAGATG	.	.	.
3	310	M883	M883	0.1	9.1549	>=32	{Pritsker, 2004}	upstream	GMGNNGAGWTGA	.	.	.
3	310	M952	M952	0.1	6.69897	9.30103	{Pritsker, 2004}	upstream	AWNTGAAAAWTT	.	.	.
3	310	PHD1-3	PHD1	0.1	5.52288	4.69897	{Grishin, 1998}	upstream	GAAAANNTTNTTT	.	.	.
3	310	PUF4-1	PUF4	0.1	4.69897	9	{Gerber, 2004}	downstream	WHTGTAHAWTA	.	.	.
3	310	M910	M910	0.09	5.22185	12.699	{Pritsker, 2004}	upstream	GCGATGAGAT	.	.	.
3	310	M1021	M1021	0.08	3.30103	5	{Pritsker, 2004}	upstream	GNRAAANTTTCMR	.	.	.
3	310	SFP1-5	SFP1	0.08	4.22185	4.09691	{Harbison, 2004}	upstream	AYCCRTACAY	.	.	.
3	310	M563	M563	0.07	3.09691	4.1549	{Pritsker, 2004}	upstream	ANCTGAAAANWT	.	.	.
3	310	M473	M473	0.06	4.30103	4.69897	{Pritsker, 2004}	upstream	SNGANRARATGANA	.	.	.
3	310	M714	M714	0.06	3.30103	4.69897	{Pritsker, 2004}	upstream	MTKAKAWNAGNTG	.	.	.
3	310	M1094	M1094	0.05	5.39794	5.30103	{Pritsker, 2004}	upstream	AGRTGANATGA	.	.	.
3	310	M773	M773	0.05	5	9	{Pritsker, 2004}	upstream	GATGAGWTGNNNNNNNNWNNAM	.	.	.
3	310	ROX1-6	ROX1	0.05	2.39794	3.22185	{Lee, 2002}	upstream	YTTTTCTTTTYNTTTTT	.	.	.
3	310	FHL1-1	FHL1	0.04	3.39794	2.69897	{Grishin, 1998}	upstream	ATGTAYGGRTG	.	.	.
3	310	PAC-1	PAC	0.04	3.39794	8.39794	{Kellis, 2003}	upstream	GCGATGAGMTGARAW	.	.	.
4	256	MSN2/MSN4/GIS1/RPH1	STRE	0.8	19.0458	28.5229	{Zhu, 1999}{Jang, 1999}{Kellis, 2003}{Xing, 2005}	upstream	AGGGG	Metabolism of energy reserves (glycogen, trehalose)	10.1987	NTH2 TPS1 NTH1 TPS2 GLC3 GIP2 GSY1 GSY2 TSL1 PGM2 TPS3 GAC1 GPH1 GDB1
4	256	MSN2/MSN4-1	MSN2/4	0.7	26.5229	34.5229	{Harbison, 2004}	upstream	MAGGGG	C-compound and carbohydrate metabolism-A	9.70642	YAL061W YBL086C NTH2 YBR056W TKL2 TPS1 GLK1 YDL124W SNF3 NTH1 TPS2 NGG1 ADR1 HXT7 HXT6 HXT3 EMI2 GLC3 HXT13 YEL070W GIP2 GSY1 XKS1 HXT4 GRE3 PFK26 SUC2 YIR036C FBP26 YJR096W JEN1 GSY2 YLR345W TSL1 PGM2 TPS3 CAT8 CIT1 HXT17 YNR073C HXT11 IDH2 GAC1 PYK2 GPH1 GDB1
4	256	MSN2/MSN4-2	MSN2/4	0.6	19.301	27.699	{Martinez-Pastor, 1996}	upstream	AAGGGG	Energy	7.08772	YAL061W NTH2 TKL2 TPS1 GLK1 NTH1 TPS2 GLC3 CYC7 GIP2 GSY1 STF2 PTC7 COX5B GSY2 YLR345W TSL1 NDI1 PGM2 ALD3 ALD2 TPS3 CAT8 CIT1 IDH2 GAC1 PYK2 OYE3 GPH1 GDB1
4	256	M1150	M1150	0.4	2.69897	4	{Pritsker, 2004}	upstream	GGGRMRNRNS	C-compound and carbohydrate utilization-A	6.74473	YAL061W NTH2 YBR056W TKL2 TPS1 GLK1 YDL124W NTH1 TPS2 EMI2 GLC3 YEL070W GSY1 XKS1 GRE3 PFK26 SUC2 YIR036C FBP26 YJR096W GSY2 TSL1 PGM2 TPS3 CIT1 YNR073C IDH2 PYK2 GPH1 GDB1
4	256	C52	C52	0.3	3.39794	N/S	{Cliften, 2003}	upstream	CCCTTTT	C-compound, carbohydrate transport-A	5.31426	GLK1 SNF3 HXT7 HXT6 HXT3 HXT13 HXT4 JEN1 HXT17 HXT11
4	256	MIG1-8	MIG1	0.3	2.69897	4.69897	{Kellis, 2003}	upstream	TWCCCCM	Metabolism	4.57512	YAL061W ACH1 YBL086C NTH2 YBR056W TKL2 TPS1 YPC1 AGP1 GLK1 STP4 YDL124W SNF3 NTH1 TPS2 NGG1 COQ4 ADR1 HXT7 HXT6 HXT3 EMI2 GLC3 HXT13 YEL070W YER053C GIP2 GSY1 XKS1 MUP3 HXT4 GRE3 YHR176W PFK26 SUC2 YIR036C CYR1 FBP26 TES1 YJR096W URA8 YJR149W DOA1 JEN1 GSY2 ECM38 YLR345W CAR2 TSL1 ISF1 PGM2 GAD1 TPS3 CAT8 GPI12 NPR1 CIT1 HXT17 YNR073C HXT11 IDH2 GAC1 PYK2 GDH1 YDC1 CAR1 RNY1 GPH1 GDB1
4	256	UGA3-1	UGA3	0.3	3.52288	3.09691	{Lee, 2002}	upstream	GGNGGCT	C-compound and carbohydrate transporters-A	4.10824	SNF3 HXT7 HXT6 HXT3 HXT13 HXT4 JEN1 HXT17 HXT11
4	256	MIG1-2	MIG1	0.2	2.09691	4	{Zhu, 1999}{Xing, 2005}	upstream	CCCCRNNWWWWW	Cellular import	3.73259	GLK1 SNF3 HXT7 HXT6 HXT3 HXT13 MUP3 HXT4 YAP1801 YPT53 HXT17 HXT11 SHE4
4	256	MIG1-5	MIG1	0.2	3.04576	4.69897	{Kellis, 2003}	upstream	CCCCGC	Stress response	3.60959	SSA1 HSP26 TPS1 YDL025C TPS2 HSP78 DIN7 PPZ2 CYC7 DDI1 RPN12 CTT1 MGA1 GRE3 HSP104 UBI4 PAI3 WSC3
4	256	MSN2/MSN4-3	MSN2/4	0.2	8.22185	9	{Wang, 2005}	upstream	AAGGGGC	Cell rescue, defense and virulence	3.06424	SSA1 YBL064C HSP26 TPS1 YDL025C TPS2 HSP78 DIN7 CAD1 PPZ2 CYC7 DDI1 RPN12 CTT1 MGA1 SOD2 GRE3 GPX1 HSP104 UBI4 PAI3 WSC3 TPO4
4	256	W11	W11	0.2	2.69897	4.39794	{Wang, 2005}	upstream	GCGCGG	Plasma membrane	2.22834	AGP1 SNF3 HXT7 HXT6 HXT3 HXT13 MUP3 HXT4 YAP1801 CYR1 SEC10 HXT17 HXT11
4	256	CTH2-1	CTH2	0.13	1.09691	N/S	{Puig, 2005}	downstream	AATAAATA	Lysosomal and vacuolar degradation	2.19389	AUT7 VID30 LAP4 AUT2
4	256	M1154	M1154	0.1	3.39794	5.22185	{Pritsker, 2004}	upstream	KNRGSGGRGS	Regulation of c-compound and carbohydrate utilization	2.02923	TPS1 SNF3 NGG1 ADR1 GIP2 PFK26 FBP26 GSY2 YLR345W CAT8 GAC1
4	256	PHD1-5	PHD1	0.1	5	3.1549	{Grishin, 1998}	upstream	NYGSGSCSSS	.	.	.
4	256	SKN7-11	SKN7	0.1	4.09691	5	{Grishin, 1998}	upstream	GSGSNGNNSNNGSS	.	.	.
4	256	GIS1/UASPDS-1	GIS1/UASPDS	0.09	3.39794	3.69897	{Oshiro, 2003}{Boorstein, 1990}	upstream	TWAGGGAT	.	.	.
4	256	MSN2-1	MSN2/4	0.07	5	7.1549	{Harbison, 2004}	upstream	MAGGGGSGG	.	.	.
4	256	UME6-6	UME6	0.07	3.04576	5.39794	{Gasch, 2004}	upstream	WGCCGCCGA	.	.	.
4	256	UME6-7	UME6	0.07	2.69897	4.22185	{Harbison, 2004}	upstream	WGCCGCCGW	.	.	.
4	256	YJL206C-3	YJL206C	0.06	2.52288	3.52288	{Wang, 2005}	upstream	CCCGCGC	.	.	.
4	256	RFA1/RFA2/RFA3/UME6	RFA1/RFA2/RFA3/UME6	0.05	2.09691	3.69897	{Kellis, 2003}{Svetlov, 1995}{Wang, 2005}	upstream	TCGGCGGCTA	.	.	.
4	256	W1	W1	0.05	2	3	{Wang, 2005}	upstream	CGCGGGG	.	.	.
4	256	M947	M947	0.02	2.09691	N/S	{Pritsker, 2004}	upstream	GNGCSGCNGSS	.	.	.
5	101	MSN2/MSN4/GIS1/RPH1	STRE	0.7	3	7.52288	{Zhu, 1999}{Jang, 1999}{Kellis, 2003}{Xing, 2005}	upstream	AGGGG	Metabolism	13.7815	BDH1 BAP2 ARA1 LEU2 CIT2 GPM2 RGT2 DLD1 ARO10 FAA2 HSP12 HXK1 LEU1 PCL10 AMS1 SUT1 POX1 UGA1 YGR043C AYR1 GUT2 MET28 BAT2 YLR089C HMX1 CTS1 GLO1 CAT2 COQ5 FMS1 ADH3 URA10 YMR323W IDP3 ZWF1 FUN34 GPD2 MET22 GLO4 DCI1 FAA1 TYE7 ERR1 YPL017C PXA1 DIP5 ERR2 CIT3 ICL2 ATH1 GLN1
5	101	ADR1/MIG1	ADR1/MIG1	0.2	3	2.30103	{Wang, 2005}	upstream	GGGGYGA	C-compound and carbohydrate utilization-A	10.9226	BDH1 ARA1 CIT2 GPM2 DLD1 ARO10 HSP12 HXK1 AMS1 YGR043C AYR1 GUT2 CTS1 ADH3 YMR323W ZWF1 GPD2 ERR1 YPL017C ERR2 CIT3 ICL2 ATH1
5	101	O6	O6	0.2	3.39794	2.52288	{Kellis, 2003}	upstream	CTCSGCS	C-compound and carbohydrate metabolism-A	9.75845	BDH1 ARA1 CIT2 GPM2 RGT2 DLD1 ARO10 HSP12 HXK1 PCL10 AMS1 YGR043C AYR1 GUT2 CTS1 ADH3 YMR323W ZWF1 FUN34 GPD2 TYE7 ERR1 YPL017C ERR2 CIT3 ICL2 ATH1
5	101	F7	F7	0.1	2.69897	3.69897	{Cliften, 2003}	upstream	TGTGGCG	Peroxisome	6.85325	CIT2 FAA2 POX1 AHP1 CAT2 IDP3 DCI1 PXA1
5	101	M1013	M1013	0.1	4.52288	4.69897	{Pritsker, 2004}	upstream	AANRNAWAANNNTYTTT	Energy	6.37387	CIT2 GPM2 DLD1 ARO10 HXK1 PCL10 POX1 YGR043C YMR323W IDP3 YTP1 ZWF1 ERR1 ERR2 CIT3 ICL2 ATH1
5	101	PDR1-3	PDR1	0.1	2.30103	3.52288	{Kellis, 2003}	upstream	YCCGSGGS	Amino acid metabolism	4.02009	BAP2 LEU2 LEU1 UGA1 MET28 BAT2 YLR089C GLO1 MET22 GLO4 DIP5 GLN1
5	101	PDR1-74	PDR1	0.1	3.22185	4.09691	{Kellis, 2003}{Harbison, 2004}	upstream	CCGCGG	Stress response	3.97716	YRO2 SSE2 SSA4 HSP12 GTT1 PIR3 AHP1 ZWF1 DDR2 MET22 ATH1
5	101	PUT3/TEA1	PUT3/TEA1	0.1	3.69897	3.69897	{Kellis, 2003}{Zhu, 1999}{Harbison, 2004}{Xing, 2005}	upstream	CGGNNNNNNNNNNCCG	Cell rescue, defense and virulence	3.88506	YRO2 SSE2 SSA4 HSP12 TRX2 GTT1 PIR3 AHP1 TSA1 ZWF1 DDR2 MET22 CRS5 ATH1
5	101	RAP1-28	RAP1	0.1	2.69897	4.1549	{Buchman, 1988}	upstream	RMAYCCRMNCAYY	Glycolysis and gluconeogenesis	3.66214	GPM2 HXK1 YMR323W ERR1 ERR2
5	101	M34	M34	0.07	2.69897	N/S	{Pritsker, 2004}	upstream	GNNGANAANGAANANNNNA	Lipid, fatty-acid and isoprenoid utilization	3.14062	FAA2 HSP12 DCI1 FAA1
5	101	MSN2-3	MSN2/4	0.07	4.69897	7.52288	{Kellis, 2003}	upstream	CTCCCCTTAT	Peroxisomal transport	2.7093	FAA2 CAT2 PXA1
5	101	M1133	M1133	0.06	3.69897	6.52288	{Pritsker, 2004}	upstream	GGAAGWACTTG	Vacuole or lysosome	2.6396	AMS1 PEP8 PRC1 PEP4 ATH1
5	101	.	.	.	.	.	.	.	.	Amino acid biosynthesis	2.55238	LEU2 LEU1 UGA1 BAT2 YLR089C MET22 GLN1
5	101	.	.	.	.	.	.	.	.	Glyoxylate cycle	2.43203	CIT2 ICL2
5	101	.	.	.	.	.	.	.	.	Lipid, fatty-acid and isoprenoid metabolism	2.14819	FAA2 HSP12 SUT1 POX1 CAT2 IDP3 DCI1 FAA1 PXA1
5	101	.	.	.	.	.	.	.	.	Pentose-phosphate pathway	2.0655	YGR043C ZWF1
6	84	GCN4-8	GCN4	0.2	2.52288	3	{Harbison, 2004}	upstream	TGASTCA	Metabolism	8.30225	ACS1 BNA4 TIP1 ADH5 PGI1 FAT2 THI13 TPI1 YDR111C ATO3 YAT2 THI5 BNA6 STR3 MIG2 BIO2 ARG4 ARO9 ENO2 RHR2 LYS1 TDH1 MET3 BNA1 THI11 FBA1 GPM1 BNA5 PIG1 MET17 DIC1 ADH2 THI12 ADH1 PUT4 GCR1 YPL113C
6	84	MIG1-5	MIG1	0.2	3	4.30103	{Kellis, 2003}	upstream	CCCCGC	Energy	6.02553	ACS1 ADH5 PGI1 TPI1 ATO3 DLD3 ENO2 TDH1 FBA1 SDH3 GPM1 PIG1 ADH2 SPS19 ADH1
6	84	YAP5-74	YAP5	0.2	2.52288	3	{Horak, 2002}	upstream	TGACTCA	Glycolysis and gluconeogenesis	5.23965	PGI1 TPI1 ENO2 TDH1 FBA1 GPM1
6	84	CTH2-3	CTH2	0.14	1.1549	1	{Puig, 2005}	downstream	AATAAATAA	C-compound and carbohydrate metabolism-A	5.17186	ACS1 ADH5 PGI1 TPI1 ATO3 YAT2 MIG2 ENO2 RHR2 TDH1 FBA1 GPM1 PIG1 DIC1 ADH2 ADH1 GCR1 YPL113C
6	84	HAP4-6	HAP2/3/4/5	0.1	6.30103	4	{Grishin, 1998}	upstream	RSNGNNKAAGTTG	C-compound and carbohydrate utilization-A	4.42934	ACS1 ADH5 PGI1 TPI1 ATO3 ENO2 RHR2 TDH1 FBA1 GPM1 ADH2 ADH1 YPL113C
6	84	SMP1-1	SMP1	0.1	3.69897	N/S	{Grishin, 1998}	upstream	RAAANATTNCTT	Amino acid metabolism-B	4.11498	BNA4 YDR111C STR3 ARG4 ARO9 LYS1 MET3 BNA1 BNA5 MET17 PUT4
6	84	YAP5-63	YAP5	0.1	2.30103	N/S	{Grishin, 1998}	upstream	MGAAAANNGRMNNNWNT	Pyrimidine ribonucleotide metabolism	3.25759	THI13 THI5 THI11 THI12
6	84	MSN4-13	MSN2/4	0.08	6.39794	4	{Grishin, 1998}	upstream	WTACNTNNTNRGNNNAWG	Amino acid degradation (catabolism)-B	2.94082	BNA4 YDR111C BNA1 BNA5
6	84	MSN4-27	MSN2/4	0.08	3.22185	3.39794	{Grishin, 1998}	upstream	GTAWSTTGAK	Other energy generation activities	2.94044	ACS1 ATO3 DLD3
6	84	RGM1-42	RGM1	0.07	3	2.69897	{Grishin, 1998}	upstream	RNNNNNKNAGSGTARRT	Biosynthesis of vitamins, cofactors, and prosthetic groups	2.83387	BNA4 BNA6 BIO2 BNA1 BNA5
6	84	GAL4-33	GAL4	0.06	4	N/S	{Grishin, 1998}	upstream	GTGGWTANTNNNNKG	Peroxisome	2.76221	ACS1 FAT2 CTA1 SPS19
6	84	GAT3-35	GAT3	0.06	2.22185	N/S	{Grishin, 1998}	upstream	AACARWAKNNTGNNNM	Amino acid biosynthesis	2.31614	YDR111C STR3 ARG4 LYS1 MET3 MET17
6	84	GAT3-37	GAT3	0.06	4.52288	4.69897	{Grishin, 1998}	upstream	SNNSCGNNNNMGMAAMGANM	Metabolism of vitamins, cofactors, and prosthetic groups	2.24291	BNA4 BNA6 BIO2 BNA1 BNA5
6	84	GAT3-43	GAT3	0.06	5.22185	4.69897	{Grishin, 1998}	upstream	MSGCTRAGSNNMGNNC	Cytoplasm	2.20803	SSA3 PGI1 TPI1 DLD3 ARG4 ENO2 LYS1 TDH1 FBA1 GPM1 MET17 ADH2 YNL077W LAP3 ADH1
6	84	GAT3-48	GAT3	0.06	4.52288	4.22185	{Grishin, 1998}	upstream	GNANCNAASARAATNNNNNY	Fermentation	2.02292	ADH5 ADH2 ADH1
6	84	PDR1-22	PDR1	0.06	4.52288	3.69897	{Grishin, 1998}	upstream	AGNATCCNNGTNMNNNT	.	.	.
6	84	PDR1-52	PDR1	0.06	2.52288	N/S	{Grishin, 1998}	upstream	GNGWGYGKNNKNNKKNNNNG	.	.	.
6	84	RGM1-16	RGM1	0.06	5.22185	4.39794	{Grishin, 1998}	upstream	TYWGNNNMNTCGTGG	.	.	.
6	84	RGM1-24	RGM1	0.06	4	N/S	{Grishin, 1998}	upstream	GTNWNNKCKWGANNGNAA	.	.	.
6	84	YAP5-13	YAP5	0.06	5.22185	3.69897	{Grishin, 1998}	upstream	RNAGNAWCCTKGTNC	.	.	.
6	84	YAP5-34	YAP5	0.06	3.22185	2.39794	{Grishin, 1998}	upstream	NMSGCNGAKNNNMGNNC	.	.	.
6	84	YAP5-61	YAP5	0.06	3.22185	3	{Grishin, 1998}	upstream	GNNNANNNNNGNAGMRSCWGNR	.	.	.
6	84	GAL4-10	GAL4	0.05	3.52288	3.22185	{Grishin, 1998}	upstream	MGGCTAAGCR	.	.	.
6	84	GAL4-12	GAL4	0.05	4.1549	4.69897	{Grishin, 1998}	upstream	CGNNNNNGNAWNGNNCAGWAT	.	.	.
6	84	GAL4-13	GAL4	0.05	4.1549	4.1549	{Grishin, 1998}	upstream	GYWTNSWMGWGNAKANCCMNGAWNCKG	.	.	.
6	84	GAL4-14	GAL4	0.05	4.1549	4	{Grishin, 1998}	upstream	TSTKCGNNGYNSAGNNG	.	.	.
6	84	GAL4-16	GAL4	0.05	4.1549	4.04576	{Grishin, 1998}	upstream	AAGMKNCTGWSCRMC	.	.	.
6	84	GAL4-2	GAL4	0.05	4.1549	4.1549	{Grishin, 1998}	upstream	GNKANNNNGCNYCRWGGAANT	.	.	.
6	84	GAL4-26	GAL4	0.05	3.52288	3	{Grishin, 1998}	upstream	CCSCCRAAWANG	.	.	.
6	84	GAL4-29	GAL4	0.05	4.1549	N/S	{Grishin, 1998}	upstream	TTMMNNTNTCSAANAGANNA	.	.	.
6	84	GAL4-3	GAL4	0.05	4.1549	4	{Grishin, 1998}	upstream	GYTTMGKNGAKNNKNNCNNNGATWYT	.	.	.
6	84	GAL4-36	GAL4	0.05	4.1549	N/S	{Grishin, 1998}	upstream	GNTRNNNNGWWKNWNNANNATCTGC	.	.	.
6	84	GAL4-38	GAL4	0.05	2.69897	3	{Grishin, 1998}	upstream	SGGCNGWGSNNNGNRNNR	.	.	.
6	84	GAL4-39	GAL4	0.05	4.1549	4.1549	{Grishin, 1998}	upstream	TNNNGYWTCNAAGNNRANRNNC	.	.	.
6	84	GAL4-4	GAL4	0.05	4.1549	3.52288	{Grishin, 1998}	upstream	CNNCGAAGCGNNNGNNC	.	.	.
6	84	GAL4-40	GAL4	0.05	3.52288	3.52288	{Grishin, 1998}	upstream	GTNWANANNCTGYGYM	.	.	.
6	84	GAL4-42	GAL4	0.05	4.1549	4.30103	{Grishin, 1998}	upstream	CTGANNNRCSAWMNGNANNC	.	.	.
6	84	GAL4-45	GAL4	0.05	4.1549	N/S	{Grishin, 1998}	upstream	GNNRGNTAAGNNNMKGTGNA	.	.	.
6	84	GAL4-5	GAL4	0.05	4.1549	4.04576	{Grishin, 1998}	upstream	GNKMNNNTSCACNAWGSRRNT	.	.	.
6	84	GAL4-52	GAL4	0.05	4.1549	3.52288	{Grishin, 1998}	upstream	GAAGCGNNWGNNNNNNNANC	.	.	.
6	84	GAL4-54	GAL4	0.05	3.52288	4.30103	{Grishin, 1998}	upstream	MTTTWTGGGGKA	.	.	.
6	84	GAL4-6	GAL4	0.05	4.1549	3.69897	{Grishin, 1998}	upstream	CYNCKWAGYNGMKGAG	.	.	.
6	84	GAL4-7	GAL4	0.05	4.1549	N/S	{Grishin, 1998}	upstream	TMTAYTKNNNNNYNCGWGNKCGKA	.	.	.
6	84	GAT3-11	GAT3	0.05	4.1549	4.30103	{Grishin, 1998}	upstream	CYGCTTMGTSGAKNNKNWCNNRGAT	.	.	.
6	84	GAT3-13	GAT3	0.05	4.1549	3.69897	{Grishin, 1998}	upstream	GNNRMNKWGMACCANGRWWNT	.	.	.
6	84	GAT3-14	GAT3	0.05	4.1549	4.69897	{Grishin, 1998}	upstream	GSANNNTGTNNGYNNNKCNGNNGC	.	.	.
6	84	GAT3-15	GAT3	0.05	4.1549	4.1549	{Grishin, 1998}	upstream	TNSRCKAAGCNGNNGNNNA	.	.	.
6	84	GAT3-16	GAT3	0.05	4.1549	N/S	{Grishin, 1998}	upstream	ANGSTRNNNNGWWKNNNNANWATCTGC	.	.	.
6	84	GAT3-17	GAT3	0.05	3.52288	N/S	{Grishin, 1998}	upstream	AYGANCNNRCGYNNMG	.	.	.
6	84	GAT3-19	GAT3	0.05	4.1549	3.69897	{Grishin, 1998}	upstream	AGNTANRCSAMNNNSNGNYYC	.	.	.
6	84	GAT3-21	GAT3	0.05	4.1549	4	{Grishin, 1998}	upstream	CWGCYKMKTCGWGGAKAWYC	.	.	.
6	84	GAT3-23	GAT3	0.05	4.1549	N/S	{Grishin, 1998}	upstream	GSGWCANACAGNMNM	.	.	.
6	84	GAT3-25	GAT3	0.05	3.52288	3.52288	{Grishin, 1998}	upstream	AANNNWCNAANAKAAWANNNANNWA	.	.	.
6	84	GAT3-26	GAT3	0.05	4.1549	3.1549	{Grishin, 1998}	upstream	GAWGNWNNTSTNNNNNANNMGC	.	.	.
6	84	GAT3-29	GAT3	0.05	3.04576	3.30103	{Grishin, 1998}	upstream	TNNNNNAWKCGGYNGNGNNA	.	.	.
6	84	GAT3-36	GAT3	0.05	4.1549	4	{Grishin, 1998}	upstream	GTWGMKSAGCCNYTTYNKG	.	.	.
6	84	GAT3-38	GAT3	0.05	4.1549	3.52288	{Grishin, 1998}	upstream	ANNNMNCANWATAANAAAA	.	.	.
6	84	GAT3-41	GAT3	0.05	4.1549	N/S	{Grishin, 1998}	upstream	AGNATCCRWGWGMRNRTS	.	.	.
6	84	GAT3-42	GAT3	0.05	3.52288	N/S	{Grishin, 1998}	upstream	GRAAACNGAMSNATNYNYCNNNNA	.	.	.
6	84	GAT3-45	GAT3	0.05	4.1549	3.52288	{Grishin, 1998}	upstream	GAAGNNGNMGNMNMNGCGC	.	.	.
6	84	GAT3-49	GAT3	0.05	4.1549	3.69897	{Grishin, 1998}	upstream	CCKGNWWNNMMKCGANNAAKSAGA	.	.	.
6	84	GAT3-53	GAT3	0.05	2.69897	N/S	{Grishin, 1998}	upstream	KNRWGYGGNWGNRGNNGTR	.	.	.
6	84	GAT3-54	GAT3	0.05	2.69897	N/S	{Grishin, 1998}	upstream	RNACAGAATCY	.	.	.
6	84	GAT3-55	GAT3	0.05	4.1549	N/S	{Grishin, 1998}	upstream	ACATTNYTNGNNGMWNNWWNNNYG	.	.	.
6	84	GAT3-60	GAT3	0.05	4.1549	N/S	{Grishin, 1998}	upstream	GMCGSWWMSTGGAYAWTCTYTTG	.	.	.
6	84	GAT3-7	GAT3	0.05	4.1549	4	{Grishin, 1998}	upstream	CYWYGRMGCGNSWGRNCRWMNAMC	.	.	.
6	84	HSF1-6	HSF1	0.05	2.22185	N/S	{Kellis, 2003}	upstream	TTCTMGAAGA	.	.	.
6	84	MSN4-12	MSN2/4	0.05	4.1549	4.04576	{Grishin, 1998}	upstream	CYNCGWAGYNGMKGAGM	.	.	.
6	84	MSN4-16	MSN2/4	0.05	3.52288	2.39794	{Grishin, 1998}	upstream	TNGNNNNNNNTNNAYATGGNSC	.	.	.
6	84	MSN4-19	MSN2/4	0.05	4.1549	3.69897	{Grishin, 1998}	upstream	ANNTCSWTGGTGNANNG	.	.	.
6	84	MSN4-30	MSN2/4	0.05	4.1549	N/S	{Grishin, 1998}	upstream	ANWATCTGCKTNRNNNAGG	.	.	.
6	84	MSN4-31	MSN2/4	0.05	3.04576	3.39794	{Grishin, 1998}	upstream	AGNANCNWANAGAAT	.	.	.
6	84	MSN4-43	MSN2/4	0.05	3.52288	2.69897	{Grishin, 1998}	upstream	TNMNNWNTCSARRAGA	.	.	.
6	84	MSN4-44	MSN2/4	0.05	3.52288	3	{Grishin, 1998}	upstream	GAWGNTRNAGNMWNNGC	.	.	.
6	84	MSN4-45	MSN2/4	0.05	4.1549	N/S	{Grishin, 1998}	upstream	GGNCGNAWAYCNARYRANGAA	.	.	.
6	84	MSN4-48	MSN2/4	0.05	4.1549	3.39794	{Grishin, 1998}	upstream	GRNSYARAATCTGCGYYANRMWSG	.	.	.
6	84	MSN4-5	MSN2/4	0.05	4.1549	4	{Grishin, 1998}	upstream	GMNANNNNGCNYCNWGGAANT	.	.	.
6	84	MSN4-8	MSN2/4	0.05	4.1549	3.69897	{Grishin, 1998}	upstream	RRKNMWGKWNNYYKNTNNGNCG	.	.	.
6	84	PDR1/YAP5	PDR1/YAP5	0.05	4.1549	3.30103	{Grishin, 1998}	upstream	GNNGANARNNMRGAWWCTGNNC	.	.	.
6	84	PDR1-12	PDR1	0.05	4.1549	3.1549	{Grishin, 1998}	upstream	MNNCKAAGCGNNNGNNC	.	.	.
6	84	PDR1-15	PDR1	0.05	4.1549	4	{Grishin, 1998}	upstream	GKKCTYYTCKASWNMGNARNNNG	.	.	.
6	84	PDR1-16	PDR1	0.05	4.1549	3.69897	{Grishin, 1998}	upstream	AYKTCSWKGGTGMANNG	.	.	.
6	84	PDR1-21	PDR1	0.05	4.1549	2.69897	{Grishin, 1998}	upstream	GNNMWACGANCWNRMKCYTNGNWNT	.	.	.
6	84	PDR1-24	PDR1	0.05	4.1549	3.39794	{Grishin, 1998}	upstream	CTKCKWAGTMGAGGAGMMCYWKKWKKC	.	.	.
6	84	PDR1-28	PDR1	0.05	3.04576	2.69897	{Grishin, 1998}	upstream	CGNCTRARCANNNA	.	.	.
6	84	PDR1-29	PDR1	0.05	3.52288	3.69897	{Grishin, 1998}	upstream	TARGNNANTGTRNNNYAT	.	.	.
6	84	PDR1-32	PDR1	0.05	4.1549	4	{Grishin, 1998}	upstream	GMWTCNWGGWWNTNMYCKWSKA	.	.	.
6	84	PDR1-33	PDR1	0.05	4.1549	4	{Grishin, 1998}	upstream	GYNSNNCNANRNANARRWKCCYKG	.	.	.
6	84	PDR1-36	PDR1	0.05	4.1549	3.69897	{Grishin, 1998}	upstream	CSACKAAGCRGMTRRKYAASRWACWG	.	.	.
6	84	PDR1-37	PDR1	0.05	4.1549	4.04576	{Grishin, 1998}	upstream	AAGMKRCTGWGCAMC	.	.	.
6	84	PDR1-39	PDR1	0.05	4.1549	4.04576	{Grishin, 1998}	upstream	GWYCKWNGCTYAGCCNNYKCKTRG	.	.	.
6	84	PDR1-41	PDR1	0.05	4.1549	4	{Grishin, 1998}	upstream	AMGMSSYYGMGCWWCGAA	.	.	.
6	84	PDR1-44	PDR1	0.05	4.1549	3.22185	{Grishin, 1998}	upstream	TCSACNAAGCNG	.	.	.
6	84	PDR1-48	PDR1	0.05	4.1549	4.04576	{Grishin, 1998}	upstream	GNGRCWKNGCAMCRA	.	.	.
6	84	PDR1-5	PDR1	0.05	4.1549	N/S	{Grishin, 1998}	upstream	GNNNNGKNGTGGNNGNNNNGG	.	.	.
6	84	PDR1-51	PDR1	0.05	4.1549	3.30103	{Grishin, 1998}	upstream	GGYWGRGYAANGRNNNG	.	.	.
6	84	PDR1-57	PDR1	0.05	3.52288	2.1549	{Grishin, 1998}	upstream	SGNNGTGGGTGNR	.	.	.
6	84	PDR1-60	PDR1	0.05	3.52288	N/S	{Grishin, 1998}	upstream	GNNGNAARYNNMGNGMWGNMT	.	.	.
6	84	PDR1-62	PDR1	0.05	4.1549	4	{Grishin, 1998}	upstream	TCNARGAGAANNNNNANNNWGYKS	.	.	.
6	84	PDR1-68	PDR1	0.05	4.1549	N/S	{Grishin, 1998}	upstream	CNCTMTYGAAAMGWNNAMNA	.	.	.
6	84	PDR1-9	PDR1	0.05	4.1549	4.30103	{Grishin, 1998}	upstream	AMTNTSCRCKWNGNNGNNGAGNANC	.	.	.
6	84	RAP1-14	RAP1	0.05	2.69897	2.69897	{Grishin, 1998}	upstream	GNYGWGGNGNACNNKG	.	.	.
6	84	RAP1-15	RAP1	0.05	3.04576	3.39794	{Grishin, 1998}	upstream	GCGGCNGNGNRANNNNC	.	.	.
6	84	RAP1-4	RAP1	0.05	2.69897	2.69897	{Grishin, 1998}	upstream	KNNNNNGNNNNNSCGCTNNGNRG	.	.	.
6	84	RGM1-17	RGM1	0.05	3.52288	2.52288	{Grishin, 1998}	upstream	GTMGAGGAGMNC	.	.	.
6	84	RGM1-26	RGM1	0.05	3.04576	N/S	{Grishin, 1998}	upstream	CGNCTNAGCAGNNA	.	.	.
6	84	RGM1-39	RGM1	0.05	3.52288	N/S	{Grishin, 1998}	upstream	CAGNNNTTASNNYNNNRANNNA	.	.	.
6	84	RGM1-40	RGM1	0.05	4.1549	3.1549	{Grishin, 1998}	upstream	GCNWMGNRCAGANTC	.	.	.
6	84	RGM1-47	RGM1	0.05	2.39794	N/S	{Grishin, 1998}	upstream	CNNTAYAGTNANANNNA	.	.	.
6	84	RGM1-52	RGM1	0.05	2.69897	2.69897	{Grishin, 1998}	upstream	TNNTATNNNKAATNWNRAAMY	.	.	.
6	84	RGM1-7	RGM1	0.05	3.52288	3.39794	{Grishin, 1998}	upstream	CNNCGAAGCGSNNG	.	.	.
6	84	RGM1-8	RGM1	0.05	3.52288	N/S	{Grishin, 1998}	upstream	AKNNYNARGWTACTNYNY	.	.	.
6	84	SMP1-5	SMP1	0.05	4.1549	4.04576	{Grishin, 1998}	upstream	CKANNGNNNANGAAKTTNT	.	.	.
6	84	SMP1-7	SMP1	0.05	4.1549	4.69897	{Grishin, 1998}	upstream	GNNCARKMTAAKNGWANGT	.	.	.
6	84	SWI5-11	SWI5	0.05	4.1549	4.1549	{Grishin, 1998}	upstream	GCGCNNNGCCNANAA	.	.	.
6	84	SWI5-3	SWI5	0.05	4.1549	4	{Grishin, 1998}	upstream	CNNGGAAGNAANNWNNNNCG	.	.	.
6	84	SWI5-7	SWI5	0.05	3.52288	3.69897	{Grishin, 1998}	upstream	GCNKAGNCNGCGC	.	.	.
6	84	YAP5-10	YAP5	0.05	4.1549	3.30103	{Grishin, 1998}	upstream	CNGCNNAGNSSAGRNNMWSC	.	.	.
6	84	YAP5-12	YAP5	0.05	2.39794	N/S	{Grishin, 1998}	upstream	AARCRNNWGNNYGTMYM	.	.	.
6	84	YAP5-15	YAP5	0.05	4.1549	4.04576	{Grishin, 1998}	upstream	GKKCTYYTCKASWNMGNARNNMG	.	.	.
6	84	YAP5-16	YAP5	0.05	4.1549	N/S	{Grishin, 1998}	upstream	GGAYANWCWNTYGNWTAYNT	.	.	.
6	84	YAP5-17	YAP5	0.05	4.1549	N/S	{Grishin, 1998}	upstream	KCNRRNAGWWNAKMNACNNNGCNS	.	.	.
6	84	YAP5-21	YAP5	0.05	4.1549	N/S	{Grishin, 1998}	upstream	AGTATCYNARMNAWNNNCNNMGWMGNGG	.	.	.
6	84	YAP5-22	YAP5	0.05	4.1549	2.52288	{Grishin, 1998}	upstream	GNTGAAWGRGNCNKNNWTNYKNNT	.	.	.
6	84	YAP5-23	YAP5	0.05	4.1549	3.69897	{Grishin, 1998}	upstream	CNMNNCGRCTRAGCARMNA	.	.	.
6	84	YAP5-24	YAP5	0.05	4.1549	3	{Grishin, 1998}	upstream	GANNCAGRNTTNWGWNCRNNGMKS	.	.	.
6	84	YAP5-25	YAP5	0.05	4.1549	4.04576	{Grishin, 1998}	upstream	GNGGYWGRGYAANGRNNRG	.	.	.
6	84	YAP5-27	YAP5	0.05	3.52288	3	{Grishin, 1998}	upstream	TNGRGNARNNSCAGGNT	.	.	.
6	84	YAP5-29	YAP5	0.05	4.1549	3.69897	{Grishin, 1998}	upstream	CNSCTKMNTMGMGNAGNWYCAKNWT	.	.	.
6	84	YAP5-30	YAP5	0.05	4.1549	4	{Grishin, 1998}	upstream	ATCNASGAAGYRRCYKNRYA	.	.	.
6	84	YAP5-32	YAP5	0.05	4.1549	4	{Grishin, 1998}	upstream	CWTGGTGSANNGT	.	.	.
6	84	YAP5-36	YAP5	0.05	4.1549	N/S	{Grishin, 1998}	upstream	CANNNWRWYAAGNKACTKYS	.	.	.
6	84	YAP5-37	YAP5	0.05	4.1549	N/S	{Grishin, 1998}	upstream	ANTAYMTKYTTAGNNGANG	.	.	.
6	84	YAP5-39	YAP5	0.05	4.1549	3.30103	{Grishin, 1998}	upstream	TMNNNNNGANNSNGGANNMWSTT	.	.	.
6	84	YAP5-41	YAP5	0.05	4.1549	N/S	{Grishin, 1998}	upstream	ANTANCTTAAYTWTYWNNTYNKTNGMKG	.	.	.
6	84	YAP5-42	YAP5	0.05	4.1549	3.30103	{Grishin, 1998}	upstream	ANNNNGCGKCNGANNNRC	.	.	.
6	84	YAP5-48	YAP5	0.05	4.1549	N/S	{Grishin, 1998}	upstream	GAMWWNNCASNWAGNNANKNNNCTG	.	.	.
6	84	YAP5-49	YAP5	0.05	4.1549	3.09691	{Grishin, 1998}	upstream	YTGMTNMGTCGNGGRNRANYRGG	.	.	.
6	84	YAP5-50	YAP5	0.05	4.1549	3.22185	{Grishin, 1998}	upstream	AYRGAMNNNYGSTTMKCCTNS	.	.	.
6	84	YAP5-53	YAP5	0.05	4.1549	3.30103	{Grishin, 1998}	upstream	CAGAATCYNNGNTMTNCNSGNNNA	.	.	.
6	84	YAP5-54	YAP5	0.05	4.1549	2.52288	{Grishin, 1998}	upstream	CRYKCTTMGAWGWWGAKRAGMC	.	.	.
6	84	YAP5-55	YAP5	0.05	3.52288	3.22185	{Grishin, 1998}	upstream	TNYSYANNANGGAAATNNA	.	.	.
6	84	YAP5-56	YAP5	0.05	3.52288	2.52288	{Grishin, 1998}	upstream	ANATGNASSTACG	.	.	.
6	84	YAP5-57	YAP5	0.05	2.22185	N/S	{Grishin, 1998}	upstream	CNNNNWAGAAAANASANNNA	.	.	.
6	84	YAP5-58	YAP5	0.05	4.1549	4	{Grishin, 1998}	upstream	CMCNRYNGAAWWWGAAANC	.	.	.
6	84	YAP5-6	YAP5	0.05	4.1549	3.52288	{Grishin, 1998}	upstream	TMGNNGAKRNKMACNNGGAWNCT	.	.	.
6	84	YAP5-66	YAP5	0.05	4.1549	N/S	{Grishin, 1998}	upstream	CNNMGANNAWGCAGNWNNTNNR	.	.	.
6	84	YAP5-69	YAP5	0.05	4.1549	N/S	{Grishin, 1998}	upstream	KNAMGTANCCWNKWNNNWAWNYWNGMA	.	.	.
6	84	YAP5-7	YAP5	0.05	4.1549	4	{Grishin, 1998}	upstream	TCWGCYKMKTCGNGGANAWNC	.	.	.
6	84	YAP5-70	YAP5	0.05	4.1549	3.39794	{Grishin, 1998}	upstream	AANNNWYCAAKAKAAWMNMMA	.	.	.
6	84	YAP5-8	YAP5	0.05	4.1549	N/S	{Grishin, 1998}	upstream	AGAWNNTNNAGNNWCNGYG	.	.	.
6	84	YAP5-9	YAP5	0.05	4.1549	3.39794	{Grishin, 1998}	upstream	GNNGRGKARWACMANNNTNNNGKNMGT	.	.	.
6	84	GAL4-20	GAL4	0.04	3.09691	N/S	{Grishin, 1998}	upstream	GNRNGGNNNNTGRNRGTRG	.	.	.
6	84	GAL4-22	GAL4	0.04	2.52288	N/S	{Grishin, 1998}	upstream	WKSGANNNGNRWGGTNG	.	.	.
6	84	GAL4-24	GAL4	0.04	3.09691	N/S	{Grishin, 1998}	upstream	RAWGTAAYNTNNWACKNNNWNNNNNAATG	.	.	.
6	84	GAL4-28	GAL4	0.04	3.09691	2.69897	{Grishin, 1998}	upstream	AGGTANRCNANMWNGSGCTNC	.	.	.
6	84	GAT3/YAP5	GAT3/YAP5	0.04	3.09691	N/S	{Grishin, 1998}	upstream	GGNAANWNKGTCTGTNT	.	.	.
6	84	GAT3-1	GAT3	0.04	3.09691	3.52288	{Grishin, 1998}	upstream	GNAGGGTAAKNNNNRG	.	.	.
6	84	GAT3-10	GAT3	0.04	3.09691	3.09691	{Grishin, 1998}	upstream	AGGAAGTMACNTKNTACG	.	.	.
6	84	GAT3-18	GAT3	0.04	2.52288	2.39794	{Grishin, 1998}	upstream	GNMRKNNNNNNGTASGNNAANNNK	.	.	.
6	84	GAT3-22	GAT3	0.04	3.09691	2.52288	{Grishin, 1998}	upstream	CNKANNNGNYATAYGNMC	.	.	.
6	84	GAT3-24	GAT3	0.04	3.09691	3.39794	{Grishin, 1998}	upstream	GNGRSNYMWWRCANYWNKGNRGTAACYT	.	.	.
6	84	GAT3-27	GAT3	0.04	3.09691	3	{Grishin, 1998}	upstream	CCNAAWMAGGAAANNNWNYYNWT	.	.	.
6	84	GAT3-28	GAT3	0.04	3.09691	3.09691	{Grishin, 1998}	upstream	AGAAAANAGACNNWNKNNYC	.	.	.
6	84	GAT3-31	GAT3	0.04	3.09691	2.52288	{Grishin, 1998}	upstream	YNCSNAMAMGGNYNCYWC	.	.	.
6	84	GAT3-32	GAT3	0.04	3.09691	2.69897	{Grishin, 1998}	upstream	GTANMNNGWTRSNTSNTNGNTG	.	.	.
6	84	GAT3-33	GAT3	0.04	3.09691	2.69897	{Grishin, 1998}	upstream	GTANNTNSATAYGKCRNNNSNGAMNG	.	.	.
6	84	GAT3-39	GAT3	0.04	3.09691	2.69897	{Grishin, 1998}	upstream	GNATAAGAMAWCNNNC	.	.	.
6	84	GAT3-47	GAT3	0.04	3.09691	N/S	{Grishin, 1998}	upstream	GKYMWACGAYCTMGCGYYWMG	.	.	.
6	84	GAT3-51	GAT3	0.04	3.09691	N/S	{Grishin, 1998}	upstream	SRRAAGNTTGTCTNNYT	.	.	.
6	84	GAT3-56	GAT3	0.04	3.09691	N/S	{Grishin, 1998}	upstream	GNNKNGNGWGGTNGKRTA	.	.	.
6	84	GAT3-57	GAT3	0.04	3.09691	3	{Grishin, 1998}	upstream	SRNNNRGNNRWKNNNTTWTWGKGGKA	.	.	.
6	84	GAT3-58	GAT3	0.04	3.09691	3	{Grishin, 1998}	upstream	GTANGMCRRAMANNNNNCNNY	.	.	.
6	84	GAT3-61	GAT3	0.04	3.09691	N/S	{Grishin, 1998}	upstream	GNAWGTNTGTMTNNYTNACGMNC	.	.	.
6	84	GAT3-62	GAT3	0.04	3.09691	N/S	{Grishin, 1998}	upstream	RACAAYAGWAKRNNG	.	.	.
6	84	GAT3-9	GAT3	0.04	3.09691	3	{Grishin, 1998}	upstream	GNNNGTRNNNNNNNNGKNNGTRGG	.	.	.
6	84	HAP4-3	HAP2/3/4/5	0.04	3.09691	3.09691	{Grishin, 1998}	upstream	TAYNNNGKWNCTTCCKWGNNSNNANR	.	.	.
6	84	MSN4-10	MSN2/4	0.04	3.09691	3.09691	{Grishin, 1998}	upstream	MNYCNANGAAGNWRNNNNNTAMG	.	.	.
6	84	MSN4-14	MSN2/4	0.04	3.09691	N/S	{Grishin, 1998}	upstream	TASGTMSNNSNTNAANGGNTC	.	.	.
6	84	MSN4-15	MSN2/4	0.04	3.09691	3	{Grishin, 1998}	upstream	CTKANNNGSYATAYGNMSNYRSG	.	.	.
6	84	MSN4-17	MSN2/4	0.04	3.09691	N/S	{Grishin, 1998}	upstream	GCGWCANACAGNNNM	.	.	.
6	84	MSN4-2	MSN2/4	0.04	3.09691	3.69897	{Grishin, 1998}	upstream	KNNRNNGWNGGNNNRTGGNNGKG	.	.	.
6	84	MSN4-20	MSN2/4	0.04	3.09691	3	{Grishin, 1998}	upstream	ANNYKNNAWATGNASSTACG	.	.	.
6	84	MSN4-23	MSN2/4	0.04	3.09691	2.69897	{Grishin, 1998}	upstream	CGNNNRGNCNNATANNWWAKA	.	.	.
6	84	MSN4-26	MSN2/4	0.04	3.09691	2.69897	{Grishin, 1998}	upstream	MNKTRNRCNAAAAWNKGC	.	.	.
6	84	MSN4-3	MSN2/4	0.04	3.09691	2.39794	{Grishin, 1998}	upstream	GNNNGNKNGKGNNWKGGWNNGK	.	.	.
6	84	MSN4-35	MSN2/4	0.04	3.09691	2.39794	{Grishin, 1998}	upstream	AAGGAAWTNTWNYNTA	.	.	.
6	84	MSN4-39	MSN2/4	0.04	2.1549	N/S	{Grishin, 1998}	upstream	AANANGRAAWNWKRMCNAT	.	.	.
6	84	MSN4-4	MSN2/4	0.04	3.09691	3.69897	{Grishin, 1998}	upstream	GNNNRNTGGAKGGTRNNNGNNRNG	.	.	.
6	84	MSN4-40	MSN2/4	0.04	3.09691	2.69897	{Grishin, 1998}	upstream	CGNRARGWCNWATANMWWANAARG	.	.	.
6	84	MSN4-42	MSN2/4	0.04	3.09691	2.69897	{Grishin, 1998}	upstream	CCKAATAAGRAAA	.	.	.
6	84	MSN4-51	MSN2/4	0.04	3.09691	2.69897	{Grishin, 1998}	upstream	ARANAGKNAWWAWTKMCWNTT	.	.	.
6	84	MSN4-55	MSN2/4	0.04	3.09691	N/S	{Grishin, 1998}	upstream	GATCTAGCGTCAAGG	.	.	.
6	84	MSN4-56	MSN2/4	0.04	3.09691	N/S	{Grishin, 1998}	upstream	ACRRNGTAWCNAGT	.	.	.
6	84	MSN4-9	MSN2/4	0.04	3.09691	2.52288	{Grishin, 1998}	upstream	GNTGARTGNGNSWG	.	.	.
6	84	PDR1-11	PDR1	0.04	3.09691	3	{Grishin, 1998}	upstream	GCRYCWAGGAAKTWWYYTNNWRYG	.	.	.
6	84	PDR1-14	PDR1	0.04	3.09691	3	{Grishin, 1998}	upstream	KNGRMGCNSNWKKTNGYNYAMCKANNWA	.	.	.
6	84	PDR1-17	PDR1	0.04	3.09691	3	{Grishin, 1998}	upstream	ATNSSNNCWNGGANGYWACNKKRT	.	.	.
6	84	PDR1-18	PDR1	0.04	3.09691	3.69897	{Grishin, 1998}	upstream	RGNANWRNTNYCTKWTTNGGCG	.	.	.
6	84	PDR1-23	PDR1	0.04	3.09691	3.39794	{Grishin, 1998}	upstream	GNKNAKNCNWTTKTGRSGNA	.	.	.
6	84	PDR1-25	PDR1	0.04	3.09691	2.69897	{Grishin, 1998}	upstream	TGGGNNWNNTTTSYYNKTNNGNNG	.	.	.
6	84	PDR1-31	PDR1	0.04	3.09691	N/S	{Grishin, 1998}	upstream	GTNGTRGGNNAATGG	.	.	.
6	84	PDR1-35	PDR1	0.04	3.09691	2.39794	{Grishin, 1998}	upstream	ATGGCNCNNSNNWYAG	.	.	.
6	84	PDR1-43	PDR1	0.04	3.09691	3	{Grishin, 1998}	upstream	CMNCNWSGAMGTANMNNNNYMC	.	.	.
6	84	PDR1-45	PDR1	0.04	3.09691	3	{Grishin, 1998}	upstream	GTNNKSSRWRAAKGGSTC	.	.	.
6	84	PDR1-46	PDR1	0.04	3.09691	2.69897	{Grishin, 1998}	upstream	AGNARCNNNWTNYGNCGT	.	.	.
6	84	PDR1-49	PDR1	0.04	3.09691	2.39794	{Grishin, 1998}	upstream	AWACNTMNTNNRNRAATG	.	.	.
6	84	PDR1-53	PDR1	0.04	2.52288	3.22185	{Grishin, 1998}	upstream	RNNNTNNTNKAGTGRGANNNNG	.	.	.
6	84	PDR1-55	PDR1	0.04	3.09691	N/S	{Grishin, 1998}	upstream	SWNSGMNCTWGCNTCAASGRWNT	.	.	.
6	84	PDR1-56	PDR1	0.04	3.09691	2.69897	{Grishin, 1998}	upstream	ANNNNMCCAMTMTAAWMNAA	.	.	.
6	84	PDR1-6	PDR1	0.04	3.09691	N/S	{Grishin, 1998}	upstream	GNGNNNNNGNRKGGNRWNKGNNNGTRG	.	.	.
6	84	PDR1-66	PDR1	0.04	3.09691	3.09691	{Grishin, 1998}	upstream	TNTTNNNCYNYCGAAWNNRANA	.	.	.
6	84	PDR1-69	PDR1	0.04	3.09691	3.39794	{Grishin, 1998}	upstream	SARGWGCCSTKYWTRRYG	.	.	.
6	84	RGM1-18	RGM1	0.04	3.09691	3.09691	{Grishin, 1998}	upstream	GGAAGTAACNTKNTWCG	.	.	.
6	84	RGM1-54	RGM1	0.04	3.09691	3	{Lee, 2002}	upstream	GGAKSCCNTTTYNGMRTA	.	.	.
6	84	RGM1-55	RGM1	0.04	3.09691	N/S	{Lee, 2002}	upstream	AKACASACRNWCTTMCNC	.	.	.
6	84	SMP1-3	SMP1	0.04	3.09691	3	{Grishin, 1998}	upstream	GNGKNNNGGTNNNNNNGKGNNNG	.	.	.
6	84	SMP1-6	SMP1	0.04	3.09691	N/S	{Grishin, 1998}	upstream	ATGKCSSGNCNGACMGNC	.	.	.
6	84	YAP5-18	YAP5	0.04	2.1549	2.69897	{Grishin, 1998}	upstream	TNNNNNCGCCNAANMAGR	.	.	.
6	84	YAP5-26	YAP5	0.04	3.09691	2.69897	{Grishin, 1998}	upstream	GNRNAGKNNSNCTKTYTGNCGYRCC	.	.	.
6	84	YAP5-3	YAP5	0.04	3.09691	2.69897	{Grishin, 1998}	upstream	TWGCANCNNGGAANT	.	.	.
6	84	YAP5-31	YAP5	0.04	2.1549	N/S	{Grishin, 1998}	upstream	CCNANNNAGNAAAYNKA	.	.	.
6	84	YAP5-38	YAP5	0.04	3.09691	3	{Grishin, 1998}	upstream	CNTNTACSWAAWNAGGMAATRT	.	.	.
6	84	YAP5-45	YAP5	0.04	3.09691	3	{Grishin, 1998}	upstream	CCNWNTANRAAAANAKNC	.	.	.
6	84	YAP5-47	YAP5	0.04	3.09691	2.22185	{Grishin, 1998}	upstream	GNNSGAARNTNGNCWRTMT	.	.	.
6	84	YAP5-5	YAP5	0.04	3.09691	3.22185	{Grishin, 1998}	upstream	GTNGGTANRYNNNNNNGNNYTCNTNTWC	.	.	.
6	84	YAP5-67	YAP5	0.04	3.09691	3	{Grishin, 1998}	upstream	GWRYNNNNNTANNGTGNGWNNNNS	.	.	.
6	84	YAP5-68	YAP5	0.04	3.09691	2.39794	{Grishin, 1998}	upstream	TRNRCNAAAAWNGGC	.	.	.
6	84	YAP5-71	YAP5	0.04	2.52288	2.39794	{Grishin, 1998}	upstream	GANGNGCCMTNKNNRG	.	.	.
6	84	M490	M490	0.02	2.04576	2.22185	{Pritsker, 2004}	upstream	TWNTGGGGTATT	.	.	.

## Sheet: Anti A-Gene-Cluster Membership
ORF	Gene	Cluster Number
YMR316W	DIA1	1
YPL262W	FUM1	1
YCL064C	CHA1	1
YPL061W	ALD6	1
YER052C	HOM3	1
YLR355C	ILV5	1
YJL194W	CDC6	1
YKL029C	MAE1	1
YBR104W	YMC2	1
YLR300W	EXG1	1
YHR046C	INM1	1
YNL221C	POP1	1
YML027W	YOX1	1
YML018C	.	1
YDR528W	HLR1	1
YPL153C	RAD53	1
YER069W	ARG5,6	1
YPL135W	ISU1	1
YMR246W	FAA4	1
YPL092W	SSU1	1
YKR077W	.	1
YPL256C	CLN2	1
YPR120C	CLB5	1
YIL026C	IRR1	1
YOL017W	ESC8	1
YIL169C	.	1
YBR246W	.	1
YOL007C	.	1
YGR166W	KRE11	1
YER055C	HIS1	1
YOR114W	.	2
YER056C	FCY2	2
YER075C	PTP3	2
YOR337W	TEA1	2
YLR223C	IFH1	2
YDL211C	.	2
YDL003W	MCD1	2
YNL111C	CYB5	2
YPL157W	TGS1	2
YMR076C	PDS5	2
YBL035C	POL12	2
YNL273W	TOF1	2
YDL227C	HO	2
YER070W	RNR1	2
YNL300W	.	2
YPR175W	DPB2	2
YGR211W	ZPR1	2
YNL064C	YDJ1	2
YEL040W	UTR2	2
YNL311C	SKP2	2
YPL160W	CDC60	2
YJR004C	SAG1	2
YML130C	ERO1	2
YBR249C	ARO4	2
YMR321C	.	2
YIL003W	CFD1	2
YOL140W	ARG8	2
YMR006C	PLB2	2
YNL186W	UBP10	2
YHR153C	SPO16	2
YLR212C	TUB4	2
YBR088C	POL30	2
YKL113C	RAD27	2
YHR149C	SKG6	2
YNL102W	POL1	2
YDL164C	CDC9	2
YLR183C	TOS4	2
YML060W	OGG1	2
YDR399W	HPT1	2
YMR078C	CTF18	2
YPL068C	.	2
YGL016W	KAP122	2
YGR060W	ERG25	2
YMR127C	SAS2	2
YJL200C	ACO2	2
YGR217W	CCH1	2
YAL019W	FUN30	2
YPR187W	RPO26	2
YPL175W	SPT14	2
YPR060C	ARO7	2
YDR324C	UTP4	2
YPL183C	.	2
YNL163C	RIA1	2
YPL227C	ALG5	2
YPL052W	OAZ1	2
YDR075W	PPH3	2
YGR079W	.	2
YHR169W	DBP8	2
YBR247C	ENP1	2
YCL054W	SPB1	2
YGR128C	UTP8	2
YBR030W	.	2
YHR066W	SSF1	2
YBR267W	REI1	2
YNR053C	NOG2	2
YGR188C	BUB1	2
YMR069W	NAT4	2
YOL142W	RRP40	2
YLR014C	PPR1	2
YOR271C	.	2
YPL030W	.	2
YMR241W	YHM2	2
YMR300C	ADE4	2
YPL212C	PUS1	2
YJR043C	POL32	2
YML113W	DAT1	2
YDR527W	RBA50	2
YEL048C	.	2
YNL123W	NMA111	2
YBL071W-A	KTI11	2
YIL104C	SHQ1	2
YJL069C	UTP18	2
YCR072C	RSA4	2
YDR299W	BFR2	2
YMR093W	UTP15	2
YJR063W	RPA12	2
YHR085W	IPI1	2
YNL299W	TRF5	2
YJL025W	RRN7	2
YML043C	RRN11	2
YIL079C	AIR1	2
YOR359W	VTS1	2
YPR137W	RRP9	2
YML082W	.	2
YLR063W	.	2
YPR190C	RPC82	2
YOR154W	.	2
YKR026C	GCN3	2
YER001W	MNN1	2
YDL167C	NRP1	2
YIL091C	.	2
YLR129W	DIP2	2
YMR239C	RNT1	2
YLR336C	SGD1	2
YNL313C	.	2
YPR048W	TAH18	2
YGR140W	CBF2	2
YMR259C	.	2
YLR372W	SUR4	2
YER149C	PEA2	2
YNL113W	RPC19	2
YDR021W	FAL1	2
YNL162W-A	.	2
YDR110W	FOB1	2
YER127W	LCP5	2
YNL254C	.	2
YPR112C	MRD1	2
YAL025C	MAK16	2
YGL225W	VRG4	2
YBR034C	HMT1	2
YPL043W	NOP4	2
YGL089C	MF(ALPHA)2	3
YDR536W	STL1	3
YMR145C	NDE1	3
YNL217W	.	3
YPL088W	.	3
YLR192C	HCR1	3
YBL043W	ECM13	3
YHR033W	.	3
YKR013W	PRY2	3
YPL245W	.	3
YKL081W	TEF4	3
YMR235C	RNA1	3
YGL032C	AGA2	3
YPL246C	RBD2	3
YHR175W	CTR2	3
YMR058W	FET3	3
YLR106C	MDN1	3
YBR021W	FUR4	3
YKL216W	URA1	3
YLR420W	URA4	3
YMR266W	RSN1	3
YJL035C	TAD2	3
YGL064C	MRH4	3
YPL069C	BTS1	3
YBL054W	.	3
YNL141W	AAH1	3
YER156C	.	3
YNL209W	SSB2	3
YPL101W	ELP4	3
YHR049W	FSH1	3
YOR369C	RPS12	3
YPL131W	RPL5	3
YDL083C	RPS16B	3
YDR025W	RPS11A	3
YGL076C	RPL7A	3
YML073C	RPL6A	3
YFR031C-A	RPL2A	3
YDL229W	SSB1	3
YLL045C	RPL8B	3
YLR341W	SPO77	3
YGL135W	RPL1B	3
YPL220W	RPL1A	3
YHR203C	RPS4B	3
YGL123W	RPS2	3
YJR145C	RPS4A	3
YKR015C	.	3
YLL057C	JLP1	3
YBR181C	RPS6B	3
YPL090C	RPS6A	3
YBR118W	TEF2	3
YPR080W	TEF1	3
YBL002W	HTB2	3
YBL003C	HTA2	3
YBR010W	HHT1	3
YDR297W	SUR2	3
YGL148W	ARO2	3
YOL031C	SIL1	3
YPL094C	SEC62	3
YKL205W	LOS1	3
YML091C	RPM2	3
YBL024W	NCL1	3
YFL023W	BUD27	3
YJR097W	JJJ3	3
YNL301C	RPL18B	3
YIL037C	PRM2	3
YIL069C	RPS24B	3
YOR190W	SPR1	3
YJL177W	RPL17B	3
YMR242C	RPL20A	3
YLR367W	RPS22B	3
YIL068C	SEC6	3
YJL191W	RPS14B	3
YKR057W	RPS21A	3
YIL133C	RPL16A	3
YLR448W	RPL6B	3
YDL082W	RPL13A	3
YJL190C	RPS22A	3
YKL091C	.	3
YPL079W	RPL21B	3
YNL247W	.	3
YHR197W	RIX1	3
YOR091W	TMA46	3
YPL239W	YAR1	3
YGR251W	.	3
YLR074C	BUD20	3
YJL122W	ALB1	3
YNL110C	NOP15	3
YOR236W	DFR1	3
YJR064W	CCT5	3
YGR264C	MES1	3
YML056C	IMD4	3
YNL095C	.	3
YGR177C	ATF2	3
YJR003C	.	3
YIL110W	.	3
YNL292W	PUS4	3
YKL184W	SPE1	3
YDL150W	RPC53	3
YML108W	.	3
YML125C	PGA3	3
YLR287C	.	3
YKL166C	TPK3	3
YBR271W	.	3
YDR020C	.	3
YJL010C	NOP9	3
YML080W	DUS1	3
YDL060W	TSR1	3
YLR222C	UTP13	3
YNL119W	NCS2	3
YHL011C	PRS3	3
YCR047C	BUD23	3
YFR038W	IRC5	3
YCR057C	PWP2	3
YER126C	NSA2	3
YLR409C	UTP21	3
YHL039W	.	3
YLR221C	RSA3	3
YNL256W	FOL1	3
YBR141C	.	3
YGR187C	HGH1	3
YHR052W	CIC1	3
YNL182C	IPI3	3
YJL011C	RPC17	3
YLR435W	TSR2	3
YLR363W-A	.	3
YKL009W	MRT4	3
YOR145C	PNO1	3
YAL003W	EFB1	3
YGR280C	PXR1	3
YOL124C	TRM11	3
YOR101W	RAS1	3
YBL009W	.	3
YDR234W	LYS4	3
YER049W	TPA1	3
YGL099W	LSG1	3
YCR016W	.	3
YGR158C	MTR3	3
YGR003W	CUL3	3
YDR123C	INO2	3
YFL029C	CAK1	3
YLR186W	EMG1	3
YBL068W	PRS4	3
YER082C	UTP7	3
YML096W	.	3
YDL148C	NOP14	3
YKL014C	URB1	3
YLR276C	DBP9	3
YDR083W	RRP8	3
YLR196W	PWP1	3
YOR207C	RET1	3
YJL125C	GCD14	3
YOR243C	PUS7	3
YBL042C	FUI1	3
YIL103W	DPH1	3
YAR015W	ADE1	3
YBR061C	TRM7	3
YGR200C	ELP2	3
YLR002C	NOC3	3
YNL248C	RPA49	3
YER036C	ARB1	3
YGR123C	PPT1	3
YBR142W	MAK5	3
YGR162W	TIF4631	3
YHR170W	NMD3	3
YMR049C	ERB1	3
YAL036C	RBG1	3
YOR310C	NOP58	3
YGL171W	ROK1	3
YNL061W	NOP2	3
YOR340C	RPA43	3
YCR034W	FEN1	3
YLR056W	ERG3	3
YNL112W	DBP2	3
YDL112W	TRM3	3
YDR101C	ARX1	3
YDR165W	TRM82	3
YHR088W	RPF1	3
YJR002W	MPP10	3
YLR009W	RLP24	3
YPL012W	RRP12	3
YBL093C	ROX3	3
YFL022C	FRS2	3
YDR300C	PRO1	3
YDR312W	SSF2	3
YER118C	SHO1	3
YHR062C	RPP1	3
YMR185W	.	3
YDR412W	RRP17	3
YIL096C	.	3
YNL022C	.	3
YPL211W	NIP7	3
YJR069C	HAM1	3
YER145C	FTR1	3
YJR124C	.	3
YNL023C	FAP1	3
YCL036W	GFD2	3
YOL144W	NOP8	3
YJR041C	URB2	3
YPL226W	NEW1	3
YHR148W	IMP3	3
YIL127C	.	3
YNL207W	RIO2	3
YGR173W	RBG2	3
YML093W	UTP14	3
YJL183W	MNN11	3
YNR012W	URK1	3
YMR310C	.	3
YNL075W	IMP4	3
YOL041C	NOP12	3
YBL039C	URA7	3
YLR413W	.	3
YDL063C	.	3
YJL098W	SAP185	3
YMR128W	ECM16	3
YPL093W	NOG1	3
YDR398W	UTP5	3
YGR159C	NSR1	3
YAL059W	ECM1	3
YNR038W	DBP6	3
YGR283C	.	3
YOL010W	RCL1	3
YNL002C	RLP7	3
YOR272W	YTM1	3
YPL126W	NAN1	3
YGL078C	DBP3	3
YPR110C	RPC40	3
YDR496C	PUF6	3
YHR065C	RRP3	3
YOR206W	NOC2	3
YGL120C	PRP43	3
YPR144C	NOC4	3
YGL055W	OLE1	3
YMR215W	GAS3	3
YCR051W	.	3
YJL074C	SMC3	3
YDL042C	SIR2	3
YEL042W	GDA1	3
YLR401C	DUS3	3
YOL125W	.	3
YDR091C	RLI1	3
YOR001W	RRP6	3
YER003C	PMI40	3
YDL044C	MTF2	3
YOR262W	.	3
YBL106C	SRO77	3
YFL002C	SPB4	3
YHL040C	ARN1	3
YIL131C	FKH1	3
YMR116C	ASC1	3
YGL234W	ADE5,7	3
YLR048W	RPS0B	3
YLR384C	IKI3	3
YOR355W	GDS1	3
YHR163W	SOL3	3
YLR244C	MAP1	3
YDR245W	MNN10	3
YBR143C	SUP45	3
YOR260W	GCD1	3
YHR019C	DED81	3
YOL123W	HRP1	3
YEL055C	POL5	3
YDL051W	LHP1	3
YHR100C	.	3
YDR321W	ASP1	3
YKR056W	TRM2	3
YLR397C	AFG2	3
YKL021C	MAK11	3
YGL111W	NSA1	3
YMR131C	RRB1	3
YDR144C	MKC7	3
YPL263C	KEL3	3
YIL064W	.	3
YLR449W	FPR4	3
YML014W	TRM9	3
YBR084W	MIS1	3
YHR020W	.	3
YIR026C	YVH1	3
YOR361C	PRT1	3
YGL169W	SUA5	3
YJR129C	.	3
YCL059C	KRR1	3
YJR070C	LIA1	3
YER006W	NUG1	3
YMR290C	HAS1	3
YDR087C	RRP1	3
YNL132W	KRE33	3
YGR285C	ZUO1	3
YGR245C	SDA1	3
YKL143W	LTV1	3
YNL175C	NOP13	3
YDL153C	SAS10	3
YGR145W	ENP2	3
YOR095C	RKI1	3
YPL266W	DIM1	3
YGR103W	NOP7	3
YKR079C	TRZ1	3
YER110C	KAP123	3
YPL086C	ELP3	3
YBL004W	UTP20	3
YMR229C	RRP5	3
YOR341W	RPA190	3
YPL207W	TYW1	3
YLR197W	SIK1	3
YDR120C	TRM1	3
YJL050W	MTR4	3
YPR010C	RPA135	3
YBR263W	SHM1	3
YDR418W	RPL12B	3
YGR214W	RPS0A	3
YPR163C	TIF3	3
YBR203W	COS111	4
YGR067C	.	4
YGR249W	MGA1	4
YMR281W	GPI12	4
YLR312C	.	4
YBR033W	EDS1	4
YMR280C	CAT8	4
YOR161C	PNS1	4
YDR406W	PDR15	4
YGL096W	TOS8	4
YDL194W	SNF3	4
YDR069C	DOA4	4
YDR176W	NGG1	4
YHR092C	HXT4	4
YMR031C	.	4
YCL025C	AGP1	4
YBL015W	ACH1	4
YML120C	NDI1	4
YDL048C	STP4	4
YEL069C	HXT13	4
YGL237C	HAP2	4
YHR017W	YSC83	4
YOR352W	.	4
YCL051W	LRE1	4
YKR036C	CAF4	4
YLR216C	CPR6	4
YGR142W	BTN2	4
YNL007C	SIS1	4
YBR024W	SCO2	4
YPL111W	CAR1	4
YPL171C	OYE3	4
YBR108W	.	4
YPL097W	MSY1	4
YDR435C	PPM1	4
YPL222W	FMP40	4
YOR375C	GDH1	4
YOR136W	IDH2	4
YKR049C	FMP46	4
YDL079C	MRK1	4
YIL113W	SDP1	4
YOR028C	CIN5	4
YFR015C	GSY1	4
YNL144C	.	4
YEL011W	GLC3	4
YMR206W	.	4
YMR081C	ISF1	4
YOR178C	GAC1	4
YCL034W	LSB5	4
YLR297W	.	4
YEL057C	.	4
YOR292C	.	4
YNL195C	.	4
YAL034C	FUN19	4
YPL014W	.	4
YAL061W	.	4
YGR243W	FMP43	4
YJL141C	YAK1	4
YIL101C	XBP1	4
YKL217W	JEN1	4
YER143W	DDI1	4
YMR104C	YPK2	4
YBL086C	.	4
YKL171W	.	4
YLR177W	.	4
YIR014W	.	4
YGR052W	FMP48	4
YPL230W	.	4
YPR151C	SUE1	4
YBR001C	NTH2	4
YDR216W	ADR1	4
YJL005W	CYR1	4
YFR040W	SAP155	4
YJL042W	MHP1	4
YLR438W	CAR2	4
YGL229C	SAP4	4
YJR103W	URA8	4
YCR061W	.	4
YPL058C	PDR12	4
YPL087W	YDC1	4
YJR019C	TES1	4
YNL115C	.	4
YOR035C	SHE4	4
YBR053C	.	4
YJR149W	.	4
YBR214W	SDS24	4
YMR110C	HFD1	4
YKR083C	DAD2	4
YIR007W	.	4
YOR227W	.	4
YOR386W	PHR1	4
YNL200C	.	4
YPL004C	LSP1	4
YPR093C	ASR1	4
YIL057C	.	4
YGR130C	.	4
YIL107C	PFK26	4
YCR079W	.	4
YER119C	AVT6	4
YNR001C	CIT1	4
YDR262W	.	4
YDR342C	HXT7	4
YDR343C	HXT6	4
YDR345C	HXT3	4
YDR437W	GPI19	4
YGR205W	.	4
YDR263C	DIN7	4
YDR436W	PPZ2	4
YBR183W	YPC1	4
YOL156W	HXT11	4
YEL041W	YEF1	4
YGL059W	.	4
YBL078C	ATG8	4
YHR161C	YAP1801	4
YKL213C	DOA1	4
YLR178C	TFS1	4
YMR107W	SPG4	4
YJR008W	.	4
YMR135C	GID8	4
YER054C	GIP2	4
YMR291W	.	4
YOL084W	PHM7	4
YKL051W	SFK1	4
YOR273C	TPO4	4
YBL064C	PRX1	4
YBR052C	RFS1	4
YDL027C	.	4
YIL087C	.	4
YDL124W	.	4
YEL070W	DSF1	4
YNR073C	.	4
YML128C	MSC1	4
YIL111W	COX5B	4
YNR034W-A	.	4
YOR289W	.	4
YGR008C	STF2	4
YIL136W	OM45	4
YHR008C	SOD2	4
YJR096W	.	4
YPL196W	OXR1	4
YBR117C	TKL2	4
YDR516C	EMI2	4
YGR088W	CTT1	4
YDR018C	.	4
YER067W	.	4
YGR194C	XKS1	4
YGR248W	SOL4	4
YNR072W	HXT17	4
YER020W	GPA2	4
YIL162W	SUC2	4
YDL169C	UGX2	4
YDR171W	HSP42	4
YLL026W	HSP104	4
YOL032W	OPI10	4
YOL105C	WSC3	4
YFL054C	.	4
YPL201C	YIG1	4
YDR001C	NTH1	4
YMR261C	TPS3	4
YLR299W	ECM38	4
YOL048C	.	4
YBR139W	.	4
YNL242W	ATG2	4
YPR091C	.	4
YGR127W	.	4
YHR097C	.	4
YBR056W	.	4
YOL117W	RRI2	4
YDR085C	AFR1	4
YEL039C	CYC7	4
YJL155C	FBP26	4
YOR052C	.	4
YER053C	PIC2	4
YHR087W	.	4
YPL247C	.	4
YFR017C	.	4
YPL186C	UIP4	4
YDR074W	TPS2	4
YLR258W	GSY2	4
YCR091W	KIN82	4
YML100W	TSL1	4
YGL227W	VID30	4
YPR030W	CSR2	4
YJL057C	IKS1	4
YAL028W	FRT2	4
YHL021C	FMP12	4
YER053C-A	.	4
YPL109C	.	4
YER079W	.	4
YNL183C	NPR1	4
YJL164C	TPK1	4
YKL026C	GPX1	4
YMR196W	.	4
YDR070C	FMP16	4
YOR173W	DCS2	4
YGL208W	SIP2	4
YBR126C	TPS1	4
YPR160W	GPH1	4
YMR105C	PGM2	4
YPR184W	GDB1	4
YIL156W	UBP7	4
YAL017W	PSK1	4
YDR258C	HSP78	4
YDR423C	CAD1	4
YMR170C	ALD2	4
YNR034W	SOL1	4
YER037W	PHM8	4
YHR104W	GRE3	4
YER134C	.	4
YIR003W	.	4
YDR204W	COQ4	4
YLR201C	COQ9	4
YHR198C	FMP22	4
YLR345W	.	4
YMR139W	RIM11	4
YGL037C	PNC1	4
YMR169C	ALD3	4
YLL039C	UBI4	4
YLR270W	DCS1	4
YMR250W	GAD1	4
YFL042C	.	4
YPL123C	RNY1	4
YDL025C	.	4
YDR132C	.	4
YPR008W	HAA1	4
YFR052W	RPN12	4
YKL195W	MIA40	4
YER033C	ZRG8	4
YNL223W	ATG4	4
YHL036W	MUP3	4
YHR176W	FMO1	4
YOR230W	WTM1	4
YLR203C	MSS51	4
YDL223C	HBT1	4
YIR036C	.	4
YGR111W	.	4
YHR016C	YSC84	4
YOR059C	.	4
YCL040W	GLK1	4
YOR347C	PYK2	4
YKL103C	LAP4	4
YDR379C-A	.	4
YMR174C	PAI3	4
YLR166C	SEC10	4
YNL093W	YPT53	4
YOL088C	MPD2	4
YBR072W	HSP26	4
YGL143C	MRF1	4
YHL030W	ECM29	4
YAL005C	SSA1	4
YCL026C-B	.	4
YLL024C	SSA2	4
YEL052W	AFG1	4
YLR289W	GUF1	4
YLR382C	NAM2	4
YHR076W	PTC7	4
YDR380W	ARO10	5
YIL155C	GUT2	5
YDL138W	RGT2	5
YKL100C	.	5
YOR031W	CRS5	5
YLR090W	XDJ1	5
YBR169C	SSE2	5
YML028W	TSA1	5
YOR215C	.	5
YOR037W	CYC2	5
YPR035W	GLN1	5
YNR014W	.	5
YBR068C	BAP2	5
YER015W	FAA2	5
YLR205C	HMX1	5
YPL147W	PXA1	5
YMR041C	.	5
YHL024W	RIM4	5
YOR100C	CRC1	5
YBR085C-A	.	5
YBR054W	YRO2	5
YGL009C	LEU1	5
YER175C	TMT1	5
YHR029C	YHI9	5
YLR286C	CTS1	5
YDL174C	DLD1	5
YBR149W	ARA1	5
YGR044C	RME1	5
YJR148W	BAT2	5
YLR089C	ALT1	5
YML042W	CAT2	5
YMR083W	ADH3	5
YIL124W	AYR1	5
YOR134W	BAG7	5
YJR122W	CAF17	5
YMR020W	FMS1	5
YLR109W	AHP1	5
YGR043C	.	5
YML004C	GLO1	5
YBR026C	ETR1	5
YIR038C	GTT1	5
YMR271C	URA10	5
YNL241C	ZWF1	5
YOR180C	DCI1	5
YMR323W	ERR3	5
YOR393W	ERR1	5
YPL281C	ERR2	5
YGR161C	RTS3	5
YPL250C	ICY2	5
YER103W	SSA4	5
YGR108W	CLB1	5
YPR006C	ICL2	5
YOR344C	TYE7	5
YCL018W	LEU2	5
YGL121C	GPG1	5
YGR209C	TRX2	5
YKR076W	ECM4	5
YPL099C	FMP14	5
YKL163W	PIR3	5
YGL156W	AMS1	5
YMR297W	PRC1	5
YAL060W	BDH1	5
YOL059W	GPD2	5
YOR040W	GLO4	5
YDL021W	GPM2	5
YMR009W	ADI1	5
YGR019W	UGA1	5
YMR090W	.	5
YOL083W	.	5
YJL053W	PEP8	5
YMR053C	STB2	5
YPL154C	PEP4	5
YDL086W	.	5
YGL162W	SUT1	5
YIR017C	MET28	5
YOL064C	MET22	5
YPL265W	DIP5	5
YFR053C	HXK1	5
YOL052C-A	DDR2	5
YOR317W	FAA1	5
YBR285W	.	5
YNL009W	IDP3	5
YMR322C	SNO4	5
YOR391C	HSP33	5
YPL280W	HSP32	5
YNR002C	ATO2	5
YKL129C	MYO3	5
YPR026W	ATH1	5
YER150W	SPI1	5
YBR047W	FMP23	5
YFL014W	HSP12	5
YGL134W	PCL10	5
YPL017C	.	5
YGL196W	.	5
YJL048C	UBX6	5
YGL205W	POX1	5
YNL237W	YTP1	5
YCR005C	CIT2	5
YML110C	COQ5	5
YPR001W	CIT3	5
YLR053C	.	5
YNL077W	APJ1	6
YGL209W	MIG2	6
YOR348C	PUT4	6
YNR026C	SEC12	6
YPL113C	.	6
YOR374W	ALD4	6
YER187W	.	6
YLR231C	BNA5	6
YAL008W	FUN14	6
YPL075W	GCR1	6
YLR156W	.	6
YLR159W	.	6
YLR161W	.	6
YBR105C	VID24	6
YOR389W	.	6
YPL278C	.	6
YHR071W	PCL5	6
YIL164C	NIT1	6
YGL117W	.	6
YHR018C	ARG4	6
YIR034C	LYS1	6
YBR097W	VPS15	6
YKL069W	.	6
YER153C	PET122	6
YLL002W	RTT109	6
YKR106W	.	6
YKL154W	SRP102	6
YLL003W	SFI1	6
YBR067C	TIP1	6
YDR384C	ATO3	6
YMR303C	ADH2	6
YGR260W	TNA1	6
YJR079W	.	6
YKL058W	TOA2	6
YOL086C	ADH1	6
YJL037W	.	6
YBR222C	PCS60	6
YOR382W	FIT2	6
YOR383C	FIT3	6
YDL244W	THI13	6
YFL058W	THI5	6
YJR156C	THI11	6
YNL332W	THI12	6
YKR075C	.	6
YHR137W	ARO9	6
YBL075C	SSA3	6
YGL184C	STR3	6
YGR286C	BIO2	6
YPR002W	PDH1	6
YIL053W	RHR2	6
YLR273C	PIG1	6
YEL071W	DLD3	6
YER024W	YAT2	6
YHR162W	.	6
YHR174W	ENO2	6
YAL067C	SEO1	6
YJR010W	MET3	6
YLR303W	MET17	6
YKR066C	CCP1	6
YBL098W	BNA4	6
YFR047C	BNA6	6
YCR004C	YCP4	6
YBR196C	PGI1	6
YDR050C	TPI1	6
YKL152C	GPM1	6
YKR023W	.	6
YKL060C	FBA1	6
YLL001W	DNM1	6
YBR046C	ZTA1	6
YNL202W	SPS19	6
YBR145W	ADH5	6
YJR025C	BNA1	6
YNL239W	LAP3	6
YKL141W	SDH3	6
YDR111C	ALT2	6
YAL054C	ACS1	6
YDR256C	CTA1	6
YJL052W	TDH1	6
YLR348C	DIC1	6
YER190W	YRF1-2	6
YGR296W	YRF1-3	6
YNL339C	YRF1-6	6
YPL283C	YRF1-7	6
YPR204W	.	6
