# Supplementary material for: Comparison of the transcriptomic "stress response" evoked by antimycin A and oxygen deprivation in saccharomyces cerevisiae
Source: BMC Genomics. 2008 Dec 23;9:627. doi: 10.1186/1471-2164-9-627 (PMC2637875; doi:10.1186/1471-2164-9-627)
Supplement: Additional file 6 — Unabridged list of TFMs and MIPS functional categories that were significantly (p < 0.01) enriched from clustering the 669 genes that were differentially (p < 0.01) expressed in response antimycin A treatment under anoxia in galactose medium. The data are for the wild-type strain over 3 generations of anoxia following a 3-generation treatment with antimycin A in air. SOM clustering was used with K = 10. Genes that are contained in each of the clusters presented in Figure 3C in the manuscript are provided in the "Gene-Cluster Membership" worksheet. [file 1471-2164-9-627-S6.xls]

## Sheet: Anti A - N2 Table Description
This excel workbook contains three worksheets that list all TFMs and MIPS functional categories that were significantly (p<0.01) enriched from clustering the 669 genes that were differentially (p<0.01) expressed in response antimycin A treatment under anoxia in galactose medium (wild-type strain, 3 generations of growth, SOM clustering, K = 10). The first worksheet (Anti A - N2 Table Description)…
Column	Header	Description
A	Cluster No.	Cluster number
B	n	Number of genes in cluster
C	TFM Sequence Name	Individual TFM sequence name. Black lettering idicates concatenated motifs; red lettering indicates a single motif (sequence in column I).
D	TFM Name	Master transcription factor motif (TFM) name. Variant sequences are given individual TFM sequence names (column C).
E	%	Percentage of genes in each cluster containing the indicated motif
F	-LOG10(p-value in set)	p-value (-log10(p)) for TFM enrichment relative to clustered genes (669 genes)
G	-LOG10(p-value in genome)	p-value (-log10(p)) for TFM enrichment relative to genome
H	Reference	{Bernstein, 2000}:Bernstein, B. E., J. K. Tong, and S. L. Schreiber. 2000. Genomewide studies of histone deacetylase function in yeast. Proc.Natl.Acad.Sci.U.S.A 97:13708-13713.
		{Blinder, 1996}:Blinder, D., P. W. Coschigano, and B. Magasanik. 1996. Interaction of the GATA factor Gln3p with the nitrogen regulator Ure2p in Saccharomyces cerevisiae. J.Bacteriol. 178:4734-4736.
		{Boorstein, 1990}:Boorstein, W. R. and E. A. Craig. 1990. Regulation of a yeast HSP70 gene by a cAMP responsive transcriptional control element. EMBO J. 9:2543-2553.
		{Buchman, 1988}:Buchman, A. R., W. J. Kimmerly, J. Rine, and R. D. Kornberg. 1988. Two DNA-binding factors recognize specific sequences at silencers, upstream activating sequences, autonomously replicating sequences, and telomeres in Saccharomyces cerevisiae. Mol.Cell Biol. 8:210-225.
		{Choi, 1996}:Choi, J. Y., J. Stukey, S. Y. Hwang, and C. E. Martin. 1996. Regulatory elements that control transcription activation and unsaturated fatty acid-mediated repression of the Saccharomyces cerevisiae OLE1 gene. J.Biol.Chem. 271:3581-3589.
		{Cliften, 2003}:Cliften, P., P. Sudarsanam, A. Desikan, L. Fulton, B. Fulton, J. Majors, R. Waterston, B. A. Cohen, and M. Johnston. 2003. Finding Functional Features in Saccharomyces Genomes by Phylogenetic Footprinting. Science 301:71-76.
		{Cohen, 2001}:Cohen, B. D., O. Sertil, N. E. Abramova, K. J. Davies, and C. V. Lowry. 2001. Induction and repression of DAN1 and the family of anaerobic mannoprotein genes in Saccharomyces cerevisiae occurs through a complex array of regulatory sites. Nucleic Acids Res. 29:799-808.
		{Cyert, 2003}:Cyert, M. S. 2003. Calcineurin signaling in Saccharomyces cerevisiae: how yeast go crazy in response to stress. Biochem.Biophys.Res.Commun. 311:1143-1150.
		{de Winde, 1992}:de Winde, J. H. and L. A. Grivell. 1992. Global regulation of mitochondrial biogenesis in Saccharomyces cerevisiae: ABF1 and CPF1 play opposite roles in regulating expression of the QCR8 gene, which encodes subunit VIII of the mitochondrial ubiquinol-cytochrome c oxidoreductase. Mol.Cell Biol. 12:2872-2883.
		{Deckert, 1998}:Deckert, J., A. M. Torres, S. M. Hwang, A. J. Kastaniotis, and R. S. Zitomer. 1998. The anatomy of a hypoxic operator in Saccharomyces cerevisiae. Genetics 150:1429-1441.
		{DeRisi, 1997}:DeRisi, J. L., V. R. Iyer, and P. O. Brown. 1997. Exploring the metabolic and genetic control of gene expression on a genomic scale. Science 278:680-686.
		{Dohrmann, 1992}:Dohrmann, P. R., G. Butler, K. Tamai, S. Dorland, J. R. Greene, D. J. Thiele, and D. J. Stillman. 1992. Parallel pathways of gene regulation: homologous regulators SWI5 and ACE2 differentially control transcription of HO and chitinase. Genes Dev. 6:93-104.
		{Dolan, 1989}:Dolan, J. W., C. Kirkman, and S. Fields. 1989. The yeast STE12 protein binds to the DNA sequence mediating pheromone induction. Proc.Natl.Acad.Sci.U.S.A 86:5703-5707.
		{Gasch, 2004}:Gasch, A. P., A. M. Moses, D. Y. Chiang, H. B. Fraser, M. Berardini, and M. B. Eisen. 2004. Conservation and evolution of cis-regulatory systems in ascomycete fungi. PLoS.Biol. 2:e398.
		{Gerber, 2004}:Gerber, A. P., D. Herschlag, and P. O. Brown. 2004. Extensive association of functionally and cytotopically related mRNAs with Puf family RNA-binding proteins in yeast. PLoS.Biol. 2:E79.
		{Grishin, 1998}:Grishin, A. V., M. Rothenberg, M. A. Downs, and K. J. Blumer. 1998. Mot3, a Zn finger transcription factor that modulates gene expression and attenuates mating pheromone signaling in Saccharomyces cerevisiae. Genetics 149:879-892.
		{Harbison, 2004}:Harbison, C. T., D. B. Gordon, T. I. Lee, N. J. Rinaldi, K. D. Macisaac, T. W. Danford, N. M. Hannett, J. B. Tagne, D. B. Reynolds, J. Yoo, E. G. Jennings, J. Zeitlinger, D. K. Pokholok, M. Kellis, P. A. Rolfe, K. T. Takusagawa, E. S. Lander, D. K. Gifford, E. Fraenkel, and R. A. Young. 2004. Transcriptional regulatory code of a eukaryotic genome. Nature 431:99-104.
		{Horak, 2002}:Horak, C. E., N. M. Luscombe, J. Qian, P. Bertone, S. Piccirrillo, M. Gerstein, and M. Snyder. 2002. Complex transcriptional circuitry at the G1/S transition in Saccharomyces cerevisiae. Genes Dev. 16:3017-3033.
		{Huie, 1992}:Huie, M. A., E. W. Scott, C. M. Drazinic, M. C. Lopez, I. K. Hornstra, T. P. Yang, and H. V. Baker. 1992. Characterization of the DNA-binding activity of GCR1: in vivo evidence for two GCR1-binding sites in the upstream activating sequence of TPI of Saccharomyces cerevisiae. Mol.Cell Biol. 12:2690-2700.
		{Idicula, 2002}:Idicula, A. M., G. L. Blatch, T. G. Cooper, and R. A. Dorrington. 2002. Binding and activation by the zinc cluster transcription factors of Saccharomyces cerevisiae. Redefining the UASGABA and its interaction with Uga3p. J.Biol.Chem. 277:45977-45983.
		{Idrissi, 1999}:Idrissi, F. Z. and B. Pina. 1999. Functional divergence between the half-sites of the DNA-binding sequence for the yeast transcriptional regulator Rap1p. Biochem.J. 341:477-482.
		{Iyer, 2001}:Iyer, V. R., C. E. Horak, C. S. Scafe, D. Botstein, M. Snyder, and P. O. Brown. 2001. Genomic binding sites of the yeast cell-cycle transcription factors SBF and MBF. Nature 409:533-538.
		{Jacobs Anderson, 2000}:Jacobs Anderson, J. S. and R. Parker. 2000. Computational identification of cis-acting elements affecting post-transcriptional control of gene expression in Saccharomyces cerevisiae. Nucleic Acids Res. 28:1604-1617.
		{Jamison McDaniels, 1999}:Jamison McDaniels, C. P., L. T. Jensen, C. Srinivasan, D. R. Winge, and T. D. Tullius. 1999. The yeast transcription factor Mac1 binds to DNA in a modular fashion. J.Biol.Chem. 274:26962-26967.
		{Jang, 1999}:Jang, Y. K., L. Wang, and G. B. Sancar. 1999. RPH1 and GIS1 are damage-responsive repressors of PHR1. Mol.Cell Biol. 19:7630-7638.
		{Kellis, 2003}:Kellis, M., N. Patterson, M. Endrizzi, B. Birren, and E. S. Lander. 2003. Sequencing and comparison of yeast species to identify genes and regulatory elements. Nature 423:241-254.
		{Kent, 2004}:Kent, N. A., S. M. Eibert, and J. Mellor. 2004. Cbf1p is required for chromatin remodeling at promoter-proximal CACGTG motifs in yeast. J.Biol.Chem. 279:27116-27123.
		{King, 1999}:King, D. A., L. Zhang, L. Guarente, and R. Marmorstein. 1999. Structure of a HAP1-DNA complex reveals dramatically asymmetric DNA binding by a homodimeric protein. Nat.Struct.Biol. 6:64-71.
		{Knapp, 1996}:Knapp, D., L. Bhoite, D. J. Stillman, and K. Nasmyth. 1996. The transcription factor Swi5 regulates expression of the cyclin kinase inhibitor p40SIC1. Mol.Cell Biol. 16:5701-5707.
		{Koerkamp, 2002}:Koerkamp, M. G., M. Rep, H. J. Bussemaker, G. P. Hardy, A. Mul, K. Piekarska, C. A. Szigyarto, J. M. De Mattos, and H. F. Tabak. 2002. Dissection of transient oxidative stress response in Saccharomyces cerevisiae by using DNA microarrays. Mol.Biol.Cell 13:2783-2794.
		{Laabs, 2003}:Laabs, T. L., D. D. Markwardt, M. G. Slattery, L. L. Newcomb, D. J. Stillman, and W. Heideman. 2003. ACE2 is required for daughter cell-specific G1 delay in Saccharomyces cerevisiae. Proc.Natl.Acad.Sci.U.S.A 100:10275-10280.
		{Labbe, 1997}:Labbe, S., Z. Zhu, and D. J. Thiele. 1997. Copper-specific transcriptional repression of yeast genes encoding critical components in the copper transport pathway. J.Biol.Chem. 272:15951-15958.
		{Lamb, 2001}:Lamb, T. M., W. Xu, A. Diamond, and A. P. Mitchell. 2001. Alkaline response genes of Saccharomyces cerevisiae and their relationship to the RIM101 pathway. J.Biol.Chem. 276:1850-1856.
		{Le Crom, 2002}:Le Crom, S., F. Devaux, P. Marc, X. Zhang, W. S. Moye-Rowley, and C. Jacq. 2002. New insights into the pleiotropic drug resistance network from genome-wide characterization of the YRR1 transcription factor regulation system. Mol.Cell Biol. 22:2642-2649.
		{Lee, 2002}:Lee, T. I., N. J. Rinaldi, F. Robert, D. T. Odom, Z. Bar-Joseph, G. K. Gerber, N. M. Hannett, C. T. Harbison, C. M. Thompson, I. Simon, J. Zeitlinger, E. G. Jennings, H. L. Murray, D. B. Gordon, B. Ren, J. J. Wyrick, J. B. Tagne, T. L. Volkert, E. Fraenkel, D. K. Gifford, and R. A. Young. 2002. Transcriptional regulatory networks in Saccharomyces cerevisiae. Science 298:799-804.
		{Lieb, 2001}:Lieb, J. D., X. Liu, D. Botstein, and P. O. Brown. 2001. Promoter-specific binding of Rap1 revealed by genome-wide maps of protein-DNA association. Nat.Genet. 28:327-334.
		{Liesen, 1996}:Liesen, T., C. P. Hollenberg, and J. J. Heinisch. 1996. ERA, a novel cis-acting element required for autoregulation and ethanol repression of PDC1 transcription in Saccharomyces cerevisiae. Mol.Microbiol. 21:621-632.
		{Lundin, 1994}:Lundin, M., J. O. Nehlin, and H. Ronne. 1994. Importance of a flanking AT-rich region in target site recognition by the GC box-binding zinc finger protein MIG1. Mol.Cell Biol. 14:1979-1985.
		{Lyons, 2004}:Lyons, T. J., N. Y. Villa, L. M. Regalla, B. R. Kupchak, A. Vagstad, and D. J. Eide. 2004. Metalloregulation of yeast membrane steroid receptor homologs. Proc.Natl.Acad.Sci.U.S.A 101:5506-5511.
		{Machado, 1997}:Machado, A. K., B. A. Morgan, and G. F. Merrill. 1997. Thioredoxin reductase-dependent inhibition of MCB cell cycle box activity in Saccharomyces cerevisiae. J Biol.Chem. 272:17045-17054.
		{Madhani, 1997}:Madhani, H. D. and G. R. Fink. 1997. Combinatorial control required for the specificity of yeast MAPK signaling. Science 275:1314-1317.
		{Mai, 1997}:Mai, B. and L. Breeden. 1997. Xbp1, a stress-induced transcriptional repressor of the Saccharomyces cerevisiae Swi4/Mbp1 family. Mol.Cell Biol. 17:6491-6501.
		{Mai, 2002}:Mai, B., S. Miles, and L. L. Breeden. 2002. Characterization of the ECB binding complex responsible for the M/G(1)-specific transcription of CLN3 and SWI4. Mol.Cell Biol. 22:430-441.
		{Martinez-Pastor, 1996}:Martinez-Pastor, M. T., G. Marchler, C. Schuller, A. Marchler-Bauer, H. Ruis, and F. Estruch. 1996. The Saccharomyces cerevisiae zinc finger proteins Msn2p and Msn4p are required for transcriptional induction through the stress response element (STRE). EMBO J. 15:2227-2235.
		{Matys, 2003}:Matys, V., E. Fricke, R. Geffers, E. Gossling, M. Haubrock, R. Hehl, K. Hornischer, D. Karas, A. E. Kel, O. V. Kel-Margoulis, D. U. Kloos, S. Land, B. Lewicki-Potapov, H. Michael, R. Munch, I. Reuter, S. Rotert, H. Saxel, M. Scheer, S. Thiele, and E. Wingender. 2003. TRANSFAC: transcriptional regulation, from patterns to profiles. Nucleic Acids Res. 31:374-378.
		{Maxon, 2001}:Maxon, M. E. and I. Herskowitz. 2001. Ash1p is a site-specific DNA-binding protein that actively represses transcription. Proc.Natl.Acad.Sci.U.S.A 98:1495-1500.
		{McIntosh, 1999}:McIntosh, P. B., I. A. Taylor, S. J. Smerdon, T. A. Frenkiel, and A. N. Lane. 1999. 1H, 15N and 13C assignments of the DNA binding domain of transcription factor Mbp1 from S. cerevisiae in both its free and the DNA bound forms, and 1H assignments of the free DNA. J.Biomol.NMR 13:397-398.
		{Mori, 1996}:Mori, K., T. Kawahara, H. Yoshida, H. Yanagi, and T. Yura. 1996. Signalling from endoplasmic reticulum to nucleus: transcription factor with a basic-leucine zipper motif is required for the unfolded protein-response pathway. Genes Cells 1:803-817.
		{O'Brien, 1995}:O'Brien, R. M., N. Halmi, P. E. Stromstedt, R. L. Printz, and D. K. Granner. 1995. Expression cloning of a zinc-finger cyclic AMP-response-element-binding protein. Biochem.J. 312:17-21.
		{Oshiro, 2003}:Oshiro, J., G. S. Han, W. M. Iwanyshyn, K. Conover, and G. M. Carman. 2003. Regulation of the yeast DPP1-encoded diacylglycerol pyrophosphate phosphatase by transcription factor Gis1p. J.Biol.Chem. 278:31495-31503.
		{Ozsarac, 1997}:Ozsarac, N., M. J. Straffon, H. E. Dalton, and I. W. Dawes. 1997. Regulation of gene expression during meiosis in Saccharomyces cerevisiae: SPR3 is controlled by both ABFI and a new sporulation control element. Mol.Cell Biol. 17:1152-1159.
		{Patil, 2004}:Patil, C. K., H. Li, and P. Walter. 2004. Gcn4p and novel upstream activating sequences regulate targets of the unfolded protein response. PLoS.Biol. 2:E246.
		{Pic, 2000}:Pic, A., F. L. Lim, S. J. Ross, E. A. Veal, A. L. Johnson, M. R. Sultan, A. G. West, L. H. Johnston, A. D. Sharrocks, and B. A. Morgan. 2000. The forkhead protein Fkh2 is a component of the yeast cell cycle transcription factor SFF. EMBO J. 19:3750-3761.
		{Pramila, 2002}:Pramila, T., S. Miles, D. GuhaThakurta, D. Jemiolo, and L. L. Breeden. 2002. Conserved homeodomain proteins interact with MADS box protein Mcm1 to restrict ECB-dependent transcription to the M/G1 phase of the cell cycle. Genes Dev. 16:3034-3045.
		{Pritsker, 2004}:Pritsker, M., Y. C. Liu, M. A. Beer, and S. Tavazoie. 2004. Whole-genome discovery of transcription factor binding sites by network-level conservation. Genome Res. 14:99-108.
		{Proft, 2005}:Proft, M., F. D. Gibbons, M. Copeland, F. P. Roth, and K. Struhl. 2005. Genomewide Identification of Sko1 Target Promoters Reveals a Regulatory Network That Operates in Response to Osmotic Stress in Saccharomyces cerevisiae. Eukaryot.Cell 4:1343-1352.
		{Puig, 2005}:Puig, S., E. Askeland, and D. J. Thiele. 2005. Coordinated remodeling of cellular metabolism during iron deficiency through targeted mRNA degradation. Cell 120:99-110.
		{Roth, 2004}:Roth, S., J. Kumme, and H. J. Schuller. 2004. Transcriptional activators Cat8 and Sip4 discriminate between sequence variants of the carbon source-responsive promoter element in the yeast Saccharomyces cerevisiae. Curr.Genet. 45:121-128.
		{Rutherford, 2001}:Rutherford, J. C., S. Jaron, E. Ray, P. O. Brown, and D. R. Winge. 2001. A second iron-regulatory system in yeast independent of Aft1p. Proc.Natl.Acad.Sci.U.S.A 98:14322-14327.
		{Sato, 1999}:Sato, T., M. C. Lopez, S. Sugioka, Y. Jigami, H. V. Baker, and H. Uemura. 1999. The E-box DNA binding protein Sgc1p suppresses the gcr2 mutation, which is involved in transcriptional activation of glycolytic genes in Saccharomyces cerevisiae. FEBS Lett. 463:307-311.
		{Shakoury-Elizeh, 2004}:Shakoury-Elizeh, M., J. Tiedeman, J. Rashford, T. Ferea, J. Demeter, E. Garcia, R. Rolfes, P. O. Brown, D. Botstein, and C. C. Philpott. 2004. Transcriptional remodeling in response to iron deprivation in Saccharomyces cerevisiae. Mol.Biol.Cell 15:1233-1243.
		{Spellman, 1998}:Spellman, P. T., G. Sherlock, M. Q. Zhang, V. R. Iyer, K. Anders, M. B. Eisen, P. O. Brown, D. Botstein, and B. Futcher. 1998. Comprehensive identification of cell cycle-regulated genes of the yeast Saccharomyces cerevisiae by microarray hybridization. Mol.Biol.Cell 9:3273-3297.
		{Svetlov, 1995}:Svetlov, V. V. and T. G. Cooper. 1995. Review: compilation and characteristics of dedicated transcription factors in Saccharomyces cerevisiae. Yeast 11:1439-1484.
		{Taba, 1991}:Taba, M. R., I. Muroff, D. Lydall, G. Tebb, and K. Nasmyth. 1991. Changes in a SWI4,6-DNA-binding complex occur at the time of HO gene activation in yeast. Genes Dev. 5:2000-2013.
		{van Dyk, 2003}:van Dyk, D., G. Hansson, I. S. Pretorius, and F. F. Bauer. 2003. Cellular differentiation in response to nutrient availability: The repressor of meiosis, Rme1p, positively regulates invasive growth in Saccharomyces cerevisiae. Genetics 165:1045-1058.
		{van Vuuren, 1991}:van Vuuren, H. J., J. R. Daugherty, R. Rai, and T. G. Cooper. 1991. Upstream induction sequence, the cis-acting element required for response to the allantoin pathway inducer and enhancement of operation of the nitrogen-regulated upstream activation sequence in Saccharomyces cerevisiae. J.Bacteriol. 173:7186-7195.
		{Vasconcelles, 2001}:Vasconcelles, M. J., Y. Jiang, K. McDaid, L. Gilooly, S. Wretzel, D. L. Porter, C. E. Martin, and M. A. Goldberg. 2001. Identification and characterization of a low oxygen response element involved in the hypoxic induction of a family of Saccharomyces cerevisiae genes. Implications for the conservation of oxygen sensing in eukaryotes. J.Biol.Chem. 276:14374-14384.
		{Vik, 2001}:Vik, A. and J. Rine. 2001. Upc2p and Ecm22p, dual regulators of sterol biosynthesis in Saccharomyces cerevisiae. Mol.Cell Biol. 21:6395-6405.
		{Vuidepot, 1997}:Vuidepot, A. L., F. Bontems, M. Gervais, B. Guiard, E. Shechter, and J. Y. Lallemand. 1997. NMR analysis of CYP1(HAP1) DNA binding domain-CYC1 upstream activation sequence interactions: recognition of a CGG trinucleotide and of an additional thymine 5 bp downstream by the zinc cluster and the N- terminal extremity of the protein. Nucleic Acids Res. 25:3042-3050.
		{Wang, 2004}:Wang, T. and G. D. Stormo. 2005. Identifying the conserved network of cis-regulatory sites of a eukaryotic genome. Proc.Natl.Acad.Sci.U.S.A.
		{Wang, 2005}:Wang, Y., M. Pierce, L. Schneper, C. G. Guldal, X. Zhang, S. Tavazoie, and J. R. Broach. 2004. Ras and gpa2 mediate one branch of a redundant glucose signaling pathway in yeast. PLoS.Biol. 2:E128.
		{Winter, 1989}:Winter, E. and A. Varshavsky. 1989. A DNA binding protein that recognizes oligo(dA).oligo(dT) tracts. EMBO J 8:1867-1877.
		{Wysocki, 2004}:Wysocki, R., P. K. Fortier, E. Maciaszczyk, M. Thorsen, A. Leduc, A. Odhagen, G. Owsianik, S. Ulaszewski, D. Ramotar, and M. J. Tamas. 2004. Transcriptional activation of metalloid tolerance genes in Saccharomyces cerevisiae requires the AP-1-like proteins Yap1p and Yap8p. Mol.Biol.Cell 15:2049-2060.
		{Xing, 2005}:Xing, B. and M. J. van der Laan. 2005. A statistical method for constructing transcriptional regulatory networks using gene expression and sequence data. J.Comput.Biol. 12:229-246.
		{Zaim, 2005}:Zaim, J., E. Speina, and A. M. Kierzek. 2005. Identification of new genes regulated by the Crt1 transcription factor, an effector of the DNA damage checkpoint pathway in Saccharomyces cerevisiae. J.Biol.Chem. 280:28-37.
		{Zhao, 1998}:Zhao, H., E. Butler, J. Rodgers, T. Spizzo, S. Duesterhoeft, and D. Eide. 1998. Regulation of zinc homeostasis in yeast by binding of the ZAP1 transcriptional activator to zinc-responsive promoter elements. J.Biol.Chem. 273:28713-28720.
		{Zhu, 1999}:Zhu, J. and M. Q. Zhang. 1999. SCPD: a promoter database of the yeast Saccharomyces cerevisiae. Bioinformatics. 15:607-611.
I	Position	TFM binding site position. Up-stream = 5'; Down-stream = 3'
J	Sequence	TFM nucleotide sequences. For concatenated listings, individual sequences are separated by "|".
K	MIPS Category	MIPS functional category significantly (p<0.01) enriched
L	-LOG10(p in set)	p-value (-log10(p)) for MIPS functional caterogy enrichment
M	In Category from Cluster	Genes from the cluster that are annotated in the indicated MIPS functional category (column J)

## Sheet: Anti A - N2 Table
Cluster No.	n	TFM Sequence Name	TFM NAME	%	-LOG10(p-value in set)	-LOG10(p-value in genome)	Reference	Position	Sequence	MIPS Category	-LOG10(p in set)	In Category from Cluster
1	22	GCN4-6	GCN4	0.3	2.52288	2.69897	{Lee, 2002}	upstream	AAANARARNRAAAARRAR	.	.	.
1	22	M274	M274	0.3	3	3.39794	{Pritsker, 2004}	upstream	TNNTGGARAANNNNA	.	.	.
1	22	M429	M429	0.2	2.69897	2.52288	{Pritsker, 2004}	upstream	WGAAAAATNTC	.	.	.
1	22	SWI4-14	SWI4	0.2	2.69897	2.22185	{Kellis, 2003}	upstream	TTTTNNNNNCGCG	.	.	.
1	22	M1133	M1133	0.1	4	4.52288	{Pritsker, 2004}	upstream	GGAAGWACTTG	.	.	.
1	22	M182	M182	0.1	2.69897	N/S	{Pritsker, 2004}	upstream	CTGAAAAAYC	.	.	.
1	22	MSN2-3	MSN2/4	0.1	3.22185	4.30103	{Kellis, 2003}	upstream	CTCCCCTTAT	.	.	.
1	22	SOK2-1	SOK2	0.1	2.22185	2.69897	{Grishin, 1998}	upstream	TNNCTGCANNNGRNNA	.	.	.
1	22	F37	F37	0.09	2.22185	N/S	{Kellis, 2003}	upstream	CGTTTCTTTTTCY	.	.	.
1	22	M30	M30	0.09	3	N/S	{Pritsker, 2004}	upstream	CSYGGAANMANNRG	.	.	.
1	22	MBP1-5	MBP1	0.09	2.22185	N/S	{Lee, 2002}	upstream	GNRRNANACGCGTNR	.	.	.
2	41	PUT3	PUT3	0.4	3.52288	3.52288	{Kellis, 2003}{Grishin, 1998}{Harbison, 2004}{Kellis, 2003}{Lee, 2002}{Svetlov, 1995}{Xing, 2005}{Zhu, 1999}	upstream	CGGNNNNNNNNNNCCG|CGGGAWGCCANNNCCG|YCGGRAWGCSAWHBCCGARRS|CCGMNNNNNNNNNMSGR|CYCGGGAAGCSAMMNCCG|CTCGGGAAGCSAMMNCCG	Metabolism	4.93592	"DUR1,2" FAT2 THI13 YEL020C SER3 HSP12 THI5 LEU1 OLE1 CPA2 THI11 HMG1 ERG13 THI12 ISU2 FAA1 ISU1 ROX1 ASN1
2	41	PUT3-3	PUT3	0.3	3.52288	3	{Kellis, 2003}	upstream	CCGMNNNNNNNNNMSGR	Pyrimidine ribonucleotide metabolism	4.47782	THI13 THI5 THI11 THI12
2	41	HAP1/PDR1	HAP1/PDR1	0.2	2.09691	2.69897	{Gasch, 2004}{King, 1999}	upstream	CCGNNNNNNCCG	Lipid, fatty-acid and isoprenoid biosynthesis-A	3.00678	FAT2 OLE1 HMG1 ERG13 FAA1
2	41	UGA3/LEU3	UGA3/LEU3	0.2	2	2.69897	{Harbison, 2004}{Xing, 2005}	upstream	CCGNNNNCGG	Nitrogen and sulfur utilization-B	2.72793	"DUR1,2" ISU2 ISU1
2	41	GAL4-60	GAL4	0.1	2.22185	N/S	{Kellis, 2003}{Svetlov, 1995}{Zhu, 1999}	upstream	CGGNNNNNWNNNNNCCG	Lipid, fatty-acid and isoprenoid metabolism-A	2.62215	FAT2 HSP12 OLE1 HMG1 ERG13 FAA1
2	41	HAP1-2	HAP1	0.1	3	4.1549	{Zhu, 1999}{Harbison, 2004}{Xing, 2005}	upstream	CGGNNNTANCGG	Nucleotide metabolism	2.5862	"DUR1,2" THI13 THI5 THI11 THI12
2	41	HAP1-6	HAP1	0.1	3.39794	N/S	{Kellis, 2003}	upstream	GCNNTTANCGG	Amino acid biosynthesis	2.15064	SER3 LEU1 CPA2 ASN1
2	41	M316	M316	0.1	4.09691	5	{Pritsker, 2004}	upstream	ARAGGNAAAAGNA	Nitrogen and sulfur metabolism-B	2.03068	"DUR1,2" ISU2 ISU1
2	41	M78	M78	0.1	2.09691	2.22185	{Pritsker, 2004}	upstream	SAATAATTNRNA	.	.	.
2	41	MSN2-4	MSN2/4	0.1	2.09691	N/S	{O'Brien, 1995}	upstream	TKACGTCA	.	.	.
2	41	M1146	M1146	0.07	3.09691	3.22185	{Pritsker, 2004}	upstream	GMNAAWNCCNGCNNNG	.	.	.
2	41	M118	M118	0.07	2.22185	2.69897	{Pritsker, 2004}	upstream	CCGAAASAANS	.	.	.
2	41	MSN4-39	MSN2/4	0.05	2.39794	N/S	{Grishin, 1998}	upstream	AANANGRAAWNWKRMCNAT	.	.	.
3	53	GAL80/LAC9/PUT3/STB4/UAY/UGA3	GAL80/LAC9/PUT3/STB4/UAY/UGA3	0.4	2.22185	3.39794	{Wang, 2005}	upstream	CCGATA	Respiration	9.98255	RIP1 COX4 COX13 QCR9 QCR10 COX6 CYC1 COX12 COX8 COX5A CYT1
3	53	CTH2-2	CTH2	0.3	3	3.52288	{Puig, 2005}	downstream	ATAAATAA	Mitochondrion	8.46256	CYC3 FZO1 RIP1 COX4 COX13 MTO1 QCR9 QCR10 SOD2 COX6 CYC1 1-Oct COX12 MAS1 COX8 COX5A CYT1
3	53	.	.	.	.	.	.	.	.	Energy	6.97675	RIP1 PYC1 COX4 COX13 QCR9 QCR10 COX6 CYC1 COX12 COX8 COX5A CYT1 OYE3
4	89	PUF3	PUF3	0.5	10	9.52288	{Gasch, 2004}{Gerber, 2004}	downstream	CHTGTAWATA|TGTAWATA	Mitochondrion	14	COR1 MBA1 MRPS5 DLD1 INH1 MSS116 MRPL7 RML2 YGL068W MRF1 MAS2 MSR1 MAM33 GUT2 MIR1 SDH1 COX17 MEF1 SLS1 MSS51 MRPL4 NDI1 MRPL3 YTA12 NDE1 AEP2 PRP12 MRP7 TOM22 ATP11 MAS6 TUF1 SUV3 ATP4 MSY1 COX11 QCR2
4	89	PUF3-2	PUF3	0.5	10	9.52288	{Gasch, 2004}	downstream	TGTAWATA	Respiration	7.4803	COR1 MBA1 YKR046C COX17 NDI1 YTA12 NDE1 AEP2 YTP1 ATP4 QCR2
4	89	GAL80/LAC9/PUT3/STB4/UAY/UGA3	GAL80/LAC9/PUT3/STB4/UAY/UGA3	0.4	3.30103	5.39794	{Wang, 2005}	upstream	CCGATA	Energy	5.69293	COR1 MBA1 DLD1 INH1 SDH1 YKR046C COX17 NDI1 YTA12 NDE1 AEP2 ADH6 YTP1 ATP4 QCR2
4	89	ABF1-9	ABF1	0.2	3	N/S	{Grishin, 1998}	upstream	RAAAAATTTT	Protein synthesis	3.86487	MRPS5 MRPL7 RML2 YGL068W MRF1 MSR1 MEF1 MSS51 MRPL4 MRPL3 AEP2 MRP7 TUF1 SUV3 MSY1
4	89	CHA4-4	CHA4	0.2	4.04576	3.69897	{Wang, 2005}	upstream	CTCATCGC	Subcellular localisation	3.09264	COR1 MBA1 MRPS5 DLD1 DLD2 INH1 RAD57 MSS116 MRPL7 CCC2 RML2 YGL068W DBP3 MRF1 MAS2 MSR1 MAM33 GUT2 MPP10 MIR1 PHD1 SDH1 COX17 MEF1 SLS1 MSS51 FRE1 MRPL4 WAR1 NDI1 MRPL3 YTA12 NDE1 AEP2 PRP12 MRP7 TOM22 ATP11 MAS6 TUF1 YTM1 SUV3 ATP4 MSY1 COX11 PXA1 QCR2
4	89	MOTIF_6_MITO	MOTIF_6_MITO	0.2	6	5.22185	{Kellis, 2003}	downstream	WTATWTACADG	Assembly of protein complexes	2.65995	MBA1 COX17 YTA12 ATP11 COX11 QCR2
4	89	PUF3-1	PUF3	0.2	7.52288	6	{Gerber, 2004}	downstream	CHTGTAWATA	Other rRNA-transcription activities	2.54016	RRB1 PRP12
4	89	RRPE	RRPE	0.2	2.30103	N/S	{Kellis, 2003}	upstream	AAAAWTTTT|GRRAAAWTTTTCACT	Translational control	2.0297	MSS51 AEP2 SUV3
4	89	RRPE-1	RRPE	0.2	2.30103	N/S	{Kellis, 2003}	upstream	AAAAWTTTT	.	.	.
4	89	CYTGTAAATA	CYTGTAAATA	0.1	5	4.39794	{Jacobs Anderson, 2000}	downstream	CYTGTAAATA	.	.	.
4	89	M770	M770	0.1	4.04576	3.30103	{Pritsker, 2004}	upstream	GNGATGAGATG	.	.	.
4	89	REB1-5	REB1	0.1	3.1549	N/S	{Kellis, 2003}{Harbison, 2004}	upstream	TTACCCGG	.	.	.
4	89	M185	M185	0.09	3.39794	2.22185	{Pritsker, 2004}	upstream	GATGAGATGAG	.	.	.
4	89	M714	M714	0.08	4	2.30103	{Pritsker, 2004}	upstream	MTKAKAWNAGNTG	.	.	.
4	89	M883	M883	0.08	3.30103	N/S	{Pritsker, 2004}	upstream	GMGNNGAGWTGA	.	.	.
5	39	M652	M652	0.3	2.39794	2.04576	{Pritsker, 2004}	upstream	GGAAARRGRW	Amino acid metabolism-A	3.65482	TAT1 MIS1 MET8 BAT2 CHA4 CAR1 GLN1
5	39	M776	M776	0.2	2.04576	2.04576	{Pritsker, 2004}	upstream	TGAAAAATTK	Oxidation of fatty acids	3.10952	SPS19 YOR356W
5	39	M799	M799	0.08	2.52288	2.69897	{Pritsker, 2004}	upstream	KAAAARWTWTGANNA	Mitochondrion	2.80715	MIS1 ATP5 TOM20 MSM1 MRS1 MRPL13 RPM2 MTF1
5	39	.	.	.	.	.	.	.	.	Amino acid biosynthesis-A	2.22849	MIS1 MET8 BAT2 GLN1
5	39	.	.	.	.	.	.	.	.	Nitrogen and sulfur metabolism	2.09098	MET8 CAR1 GLN1
5	39	.	.	.	.	.	.	.	.	Metabolism	2.0114	TAT1 MIS1 MET8 ADR1 SMI1 FUR1 BAT2 DBR1 CHA4 LSC1 LCB4 CAR1 GLN1
6	95	SWI6-6	SWI6	0.2	3.52288	3.22185	{Harbison, 2004}	upstream	CGCGAAA	Metabolism	7.27246	CIT2 PHO13 EXG2 ARO10 STL1 PMI40 SCS3 POX1 HXK2 MUP1 CYS4 LSC2 DOG1 INM1 ARO9 RHR2 SER33 SUC2 MUC1 MNN5 MET3 DPH2 URA1 DAL80 MMP1 MET17 URA4 FAA4 RNH35 WSC2 BUD17 YOL007C GPM3 GPD2 RIB4 TYE7 ALG5 CIT3
6	95	SBF/SWI4	SBF/SWI4	0.1	4	3.69897	{Kellis, 2003}{Iyer, 2001}	upstream	CGCGAAAA	C-compound and carbohydrate utilization-A	5.89381	CIT2 EXG2 ARO10 PMI40 HXK2 LSC2 DOG1 RHR2 SUC2 MUC1 MNN5 WSC2 GPM3 GPD2 ALG5 CIT3
6	95	SWI4-11	SWI4	0.1	5.39794	5	{Kellis, 2003}	upstream	TTTTNNCGCG	C-compound and carbohydrate metabolism-A	5.03428	CIT2 EXG2 ARO10 STL1 PMI40 HXK2 LSC2 DOG1 RHR2 SUC2 MUC1 MNN5 WSC2 YOL007C GPM3 GPD2 TYE7 ALG5 CIT3
6	95	M890	M890	0.09	3	3.1549	{Pritsker, 2004}	upstream	CNCGMNAAAAAA	Extracellular / secretion proteins	2.5092	MF(ALPHA)2 SUC2 MUC1
6	95	.	.	.	.	.	.	.	.	Plasma membrane	2.23136	STL1 FTR1 MSB2 MUP1 AXL2 KIN2 FET3
6	95	.	.	.	.	.	.	.	.	Amino acid biosynthesis	2.08019	MUP1 CYS4 SER33 MET3 DPH2 MET17
6	95	.	.	.	.	.	.	.	.	Pheromone response, mating-type determination, sex-specific proteins	2.00463	HMRA1 HO EXG2 GIC2 MF(ALPHA)2 KSS1 STE12
7	117	F41	F41	0.4	2.39794	4.22185	{Kellis, 2003}	upstream	SKTKCCTT	Metabolism	7.70575	GDH3 AAC3 KTR4 CHA1 ARE1 GPM2 GPD1 PMT5 HEM13 SUR2 GLC3 HEM14 GIP2 MET6 PRS2 GSY1 ATE1 UGA1 ATF2 RNR4 RNR3 PFK26 RPI1 AYR1 RNR2 FBP26 MSN4 OSH6 ERG3 PIG1 EXG1 CSR1 PLB2 FMS1 ADH3 TPS3 SUN4 PDR17 IDH2 GAC1 ODC2 PMT3 RNY1 GPH1 GDB1
7	117	ROX1-10	ROX1	0.3	7	4.1549	{Zhu, 1999}{Xing, 2005}	upstream	YYNATTGTTY	Metabolism of energy reserves (glycogen, trehalose)	6.54485	GLC3 GIP2 GSY1 PIG1 TPS3 GAC1 GPH1 GDB1
7	117	O1	O1	0.2	6.39794	5.39794	{Kellis, 2003}	upstream	YCTATTGTT	C-compound and carbohydrate metabolism-A	5.75523	KTR4 GPM2 GPD1 PMT5 GLC3 GIP2 GSY1 ATF2 PFK26 RPI1 AYR1 FBP26 MSN4 PIG1 EXG1 ADH3 TPS3 SUN4 IDH2 GAC1 PMT3 GPH1 GDB1
7	117	C26	C26	0.1	2.52288	2.52288	{Cliften, 2003}	upstream	CCCTTAAA	C-compound and carbohydrate utilization-A	5.24397	KTR4 GPM2 GPD1 PMT5 GLC3 GSY1 ATF2 PFK26 AYR1 FBP26 EXG1 ADH3 TPS3 IDH2 PMT3 GPH1 GDB1
7	117	IXR1	IXR1	0.09	2.22185	2.30103	{Grishin, 1998}{Lee, 2002}	upstream	TTGNNANRGANGNAA|GAAAANAAAAAAAARANA|CTTTTTTTYYTSGCC	Energy	4.21417	GPM2 GLC3 YEL047C GIP2 GSY1 OYE2 COX5B OSM1 RCK2 PIG1 TPS3 IDH2 GAC1 GPH1 GDB1
7	117	ROX1/YHP1/YOX1	ROX1/YHP1/YOX1	0.08	4.39794	3.69897	{Wang, 2005}	upstream	CTATTGTTCT	Deoxyribonucleotide metabolism	3.02775	RNR4 RNR3 RNR2
7	117	.	.	.	.	.	.	.	.	Cytoplasm	2.53536	GPD1 HEM13 GLC3 YEL047C MET6 GDI1 GSY1 ATE1 RNR3 PFK26 RNR2 FBP26 TPK1 MSN4 HSP104 SEC10 RCK2 TPS3 GAC1 GPH1
7	117	.	.	.	.	.	.	.	.	Lysosomal and vacuolar degradation	2.30619	APE3 VID30 LAP4
7	117	.	.	.	.	.	.	.	.	Regulation of c-compound and carbohydrate utilization	2.16008	GIP2 PFK26 RPI1 FBP26 MSN4 PIG1 GAC1
8	53	MSN2/MSN4-1	MSN2/4	0.6	2.52288	2.39794	{Harbison, 2004}	upstream	MAGGGG	Stress response	4.8884	ROX3 SSE2 SED1 TIR3 SSK1 HUG1 TIR4 TIR2 PTP2
8	53	.	.	.	.	.	.	.	.	Cell rescue, defense and virulence	4.80967	ROX3 ADH5 SSE2 SED1 TIR3 SSK1 HUG1 TIR4 TIR2 CRS5 PTP2
8	53	.	.	.	.	.	.	.	.	C-compound and carbohydrate metabolism-A	3.87257	RTG3 YBR056W ADH5 NTH1 AMS1 GSC2 ROM1 SKN1 INO1 UGP1 SSK1 YPL017C
8	53	.	.	.	.	.	.	.	.	C-compound and carbohydrate utilization-A	3.53655	YBR056W ADH5 NTH1 AMS1 GSC2 SKN1 INO1 UGP1 YPL017C
8	53	.	.	.	.	.	.	.	.	Osmosensing	2.05552	SSK1 PTP2
9	101	UPC2	UPC2	0.6	8	11.699	{Cohen, 2001}{Vik, 2001}	upstream	TCGTTYAG|TCGTNHAG|TCGTTHRAG|TCGTATA	Stress response	14	PAU7 SSA3 HSP26 PAU3 CPR1 PAU2 TIR1 PAU5 YHL046C SLT2 HYR1 GTT1 HSP150 HAL5 PAU1 YKL161C PIR3 YSR3 UBI4 PAU4 MAC1 PAU6 YOL161C
9	101	AFT2	AFT2	0.5	3	4.09691	{Harbison, 2004}{Wang, 2005}	upstream	RCACCC|AAAGTGCACCCATT|TGGGTGT	Cell rescue, defense and virulence	10.3567	PAU7 SSA3 HSP26 PAU3 CPR1 PAU2 TIR1 PAU5 YHL046C SLT2 HYR1 GTT1 HSP150 HAL5 PAU1 YKL161C PIR3 YSR3 UBI4 PAU4 MAC1 PAU6 YOL161C
9	101	AFT2-1	AFT2	0.5	3	4.09691	{Harbison, 2004}	upstream	RCACCC	Cell wall	4.56162	DAN3 TIR1 HSP150 DAN4 PIR3 DAN2
9	101	UPC2-2	UPC2	0.5	7.69897	10.0969	{Cohen, 2001}	upstream	TCGTNHAG	Extracellular / secretion proteins	3.59774	HSP150 KRE9 CTS1 MF(ALPHA)1
9	101	C52	C52	0.4	3.04576	3	{Cliften, 2003}	upstream	CCCTTTT	Purine ribonucleotide metabolism	2.24359	ADE1 MTD1 ADE13 ADE17
9	101	F20	F20	0.4	4.52288	10.699	{Cliften, 2003}	upstream	TCGTTTA	Other subcellular localisation	2.17005	ERG1 ERG6
9	101	UPC2-4	UPC2	0.4	7.52288	10.699	{Vik, 2001}	upstream	TCGTATA	Directional cell growth (morphogenesis)	2.00274	SLT2 YKL161C RLM1
9	101	UPC2-1	UPC2	0.3	8.69897	>=32	{Cohen, 2001}	upstream	TCGTTYAG	.	.	.
9	101	O20	O20	0.2	8.22185	8.69897	{Kellis, 2003}	upstream	GNTTANNTNAGC	.	.	.
9	101	PUF4	PUF4	0.2	2.69897	N/S	{Gasch, 2004}{Gerber, 2004}	downstream	WHTGTAHAWTA|TGTAYAHTA	.	.	.
9	101	PUF4-2	PUF4	0.2	2.39794	N/S	{Gasch, 2004}	downstream	TGTAYAHTA	.	.	.
9	101	RGM1-22	RGM1	0.2	5.22185	8.04576	{Grishin, 1998}	upstream	GNNNRNRGTNGTAK	.	.	.
9	101	UPC2-3	UPC2	0.2	9.52288	11.699	{Cohen, 2001}	upstream	TCGTTHRAG	.	.	.
9	101	F1	F1	0.1	2.52288	5.69897	{Cliften, 2003}	upstream	CTAAACGA	.	.	.
9	101	M1103	M1103	0.1	5.52288	5.69897	{Pritsker, 2004}	upstream	TNGAAANNTTYNNNGNA	.	.	.
9	101	MT-3	MT	0.1	4.1549	N/S	{Gasch, 2004}	downstream	TATTAWTATTAT	.	.	.
9	101	O17-10	O17	0.1	2.39794	3.39794	{Kellis, 2003}	upstream	CGCGNNNNNNNNNTTTT	.	.	.
9	101	PUF4-1	PUF4	0.1	2.69897	2	{Gerber, 2004}	downstream	WHTGTAHAWTA	.	.	.
9	101	SKO1-3	SKO1	0.1	7.52288	>=32	{Proft, 2005}	upstream	ATKACGTMAT	.	.	.
9	101	M932	M932	0.09	4.1549	7.1549	{Pritsker, 2004}	upstream	GTKMCGANSNKC	.	.	.
9	101	W216	W216	0.08	5.1549	5.69897	{Wang, 2005}	upstream	CSYGCCTGT	.	.	.
9	101	M1261	M1261	0.04	2.69897	3.52288	{Pritsker, 2004}	upstream	TAWACGACSS	.	.	.
10	60	RPH1	RPH1	0.3	2.09691	2.69897	{Gasch, 2004}{Harbison, 2004}{Lee, 2002}{Wang, 2005}	upstream	ARRARAAAGG|CCTTAAGGGGT|CCCCTTAAGG|CCTTAATC	Amino acid biosynthesis-A	5.83983	TKL2 HIS1 "ARG5,6" ARG4 HIS5 LYS1 ARG1 ARG8 HIS3
10	60	YAP5-74	YAP5	0.2	2.22185	N/S	{Horak, 2002}	upstream	TGACTCA	Metabolism	5.26745	TKL2 PYC2 HPT1 SAM2 ERG28 HIS1 "ARG5,6" ERG26 GND2 ERG11 ARG4 HXT5 ERG9 PPX1 HIS5 LYS1 PPR1 ERG27 AMD1 ERG5 ERG2 ADE4 ARG1 ARG8 HIS3
10	60	GAL4-32	GAL4	0.1	2.69897	N/S	{Grishin, 1998}	upstream	KYGAGRKSGNA	Amino acid metabolism-A	4.71019	TKL2 SAM2 HIS1 "ARG5,6" ARG4 HIS5 LYS1 ARG1 ARG8 HIS3
10	60	GCN4-1	GCN4	0.1	2.69897	3.52288	{Grishin, 1998}	upstream	RRTGACTCAN	Lipid, fatty-acid and isoprenoid biosynthesis-B	3.9024	ERG28 ERG26 ERG11 ERG9 ERG27 ERG5 ERG2
10	60	GCN4-7	GCN4	0.1	2.52288	3.1549	{Lee, 2002}	upstream	TGAGTCAY	Detoxification involving cytochrome p450	3.2723	ERG11 ERG5
10	60	.	.	.	.	.	.	.	.	Pentose-phosphate pathway	2.50752	TKL2 GND2
10	60	.	.	.	.	.	.	.	.	Lipid, fatty-acid and isoprenoid metabolism-B	2.40154	ERG28 ERG26 ERG11 ERG9 ERG27 ERG5 ERG2
10	60	.	.	.	.	.	.	.	.	Purine ribonucleotide metabolism	2.05061	HPT1 AMD1 ADE4
10	60	.	.	.	.	.	.	.	.	Isoprenoid biosynthesis	2.01891	ERG28
10	60	.	.	.	.	.	.	.	.	Tetracyclic and pentacyclic triterpenes (cholesterin, steroids and hopanoids) biosynthesis	2.01891	ERG28

## Sheet: Anti A-Gene-Cluster Membership
ORF	Gene	Cluster Number
YJR062C	NTA1	1
YLR257W	.	1
YMR095C	SNO1	1
YMR011W	HXT2	1
YNL065W	AQR1	1
YOR047C	STD1	1
YKL029C	MAE1	1
YOR051C	.	1
YBL098W	BNA4	1
YBR054W	YRO2	1
YBR177C	EHT1	1
YNL111C	CYB5	1
YOL084W	PHM7	1
YMR322C	SNO4	1
YOR391C	HSP33	1
YPL280W	HSP32	1
YGL184C	STR3	1
YJL101C	GSH1	1
YNL274C	.	1
YOL151W	GRE2	1
YOL119C	MCH4	1
YOR302W	.	1
YBR208C	DUR1,2	2
YBR104W	YMC2	2
YPR145W	ASN1	2
YPR009W	SUT2	2
YBL054W	.	2
YPL061W	ALD6	2
YJR109C	CPA2	2
YOL052C-A	DDR2	2
YOL088C	MPD2	2
YPL135W	ISU1	2
YOR317W	FAA1	2
YNL036W	NCE103	2
YEL020C	.	2
YPR065W	ROX1	2
YJL048C	UBX6	2
YPL024W	RMI1	2
YER053C-A	.	2
YPR151C	SUE1	2
YJL107C	.	2
YJL108C	PRM10	2
YOR226C	ISU2	2
YER081W	SER3	2
YGL055W	OLE1	2
YGL009C	LEU1	2
YGR234W	YHB1	2
YFL014W	HSP12	2
YKL120W	OAC1	2
YGR110W	.	2
YDL244W	THI13	2
YFL058W	THI5	2
YJR156C	THI11	2
YNL332W	THI12	2
YLR108C	.	2
YGR079W	.	2
YOR338W	.	2
YBR046C	ZTA1	2
YBR222C	PCS60	2
YJR036C	HUL4	2
YML126C	ERG13	2
YMR009W	ADI1	2
YML075C	HMG1	2
YIL164C	NIT1	3
YPL171C	OYE3	3
YGL196W	.	3
YDR256C	CTA1	3
YIL166C	.	3
YKL134C	2006-10-01	3
YML043C	RRN11	3
YGR249W	MGA1	3
YOL010W	RCL1	3
YNL112W	DBP2	3
YNL141W	AAH1	3
YBR179C	FZO1	3
YDL049C	KNH1	3
YDL182W	LYS20	3
YOR154W	.	3
YDL086W	.	3
YEL034W	HYP2	3
YJR049C	UTR1	3
YGR183C	QCR9	3
YHR001W-A	QCR10	3
YEL024W	RIP1	3
YOR065W	CYT1	3
YPR140W	TAZ1	3
YBR244W	GPX2	3
YJR061W	.	3
YHR008C	SOD2	3
YLR205C	HMX1	3
YFL030W	AGX1	3
YGL062W	PYC1	3
YAL049C	.	3
YBR047W	FMP23	3
YNR016C	ACC1	3
YOR348C	PUT4	3
YPR128C	ANT1	3
YGL101W	.	3
YKL051W	SFK1	3
YGL236C	MTO1	3
YMR157C	FMP39	3
YPR124W	CTR1	3
YAL039C	CYC3	3
YKR071C	DRE2	3
YGL191W	COX13	3
YLR038C	COX12	3
YJR048W	CYC1	3
YLR090W	XDJ1	3
YDR116C	MRPL1	3
YLR163C	MAS1	3
YGR266W	.	3
YHR051W	COX6	3
YML028W	TSA1	3
YGL187C	COX4	3
YLR395C	COX8	3
YNL052W	COX5A	3
YOL027C	MDM38	4
YBR251W	MRPS5	4
YJL100W	LSB6	4
YKL148C	SDH1	4
YDL181W	INH1	4
YLL009C	COX17	4
YPL078C	ATP4	4
YBL045C	COR1	4
YPL132W	COX11	4
YKR017C	.	4
YKL043W	PHD1	4
YCR004C	YCP4	4
YBR230C	OM14	4
YIL155C	GUT2	4
YML120C	NDI1	4
YDR270W	CCC2	4
YPL201C	YIG1	4
YNL237W	YTP1	4
YPL147W	PXA1	4
YJL078C	PRY3	4
YMR145C	NDE1	4
YMR318C	ADH6	4
YER006W	NUG1	4
YMR290C	HAS1	4
YMR266W	RSN1	4
YOL124C	TRM11	4
YHL024W	RIM4	4
YNL131W	TOM22	4
YOR354C	MSC6	4
YHR054C	.	4
YHR056C	RSC30	4
YLR139C	SLS1	4
YLR203C	MSS51	4
YJR140C	HIR3	4
YNL005C	MRP7	4
YNR017W	MAS6	4
YJR077C	MIR1	4
YBR185C	MBA1	4
YKR046C	PET10	4
YHR024C	MAS2	4
YMR282C	AEP2	4
YMR089C	YTA12	4
YFL059W	SNZ3	4
YNL333W	SNZ2	4
YHR116W	COX23	4
YDR237W	MRPL7	4
YLR069C	MEF1	4
YGR165W	MRPS35	4
YEL050C	RML2	4
YOR187W	TUF1	4
YMR024W	MRPL3	4
YNL315C	ATP11	4
YDR194C	MSS116	4
YPL029W	SUV3	4
YKL217W	JEN1	4
YML076C	WAR1	4
YJL112W	MDV1	4
YGL068W	MNP1	4
YIL070C	MAM33	4
YLR439W	MRPL4	4
YGL143C	MRF1	4
YML050W	.	4
YDR282C	.	4
YDR296W	MHR1	4
YER093C-A	.	4
YDL178W	DLD2	4
YDL174C	DLD1	4
YHR091C	MSR1	4
YMR002W	.	4
YDR004W	RAD57	4
YMR302C	YME2	4
YPL097W	MSY1	4
YPR191W	QCR2	4
YLR213C	CRR1	4
YLR214W	FRE1	4
YDR398W	UTP5	4
YJL010C	NOP9	4
YBR267W	REI1	4
YDR496C	PUF6	4
YHR052W	CIC1	4
YJR002W	MPP10	4
YMR131C	RRB1	4
YOR145C	PNO1	4
YNR053C	NOG2	4
YJL069C	UTP18	4
YGR211W	ZPR1	4
YGL078C	DBP3	4
YNL132W	KRE33	4
YOR272W	YTM1	4
YIL104C	SHQ1	5
YGR283C	.	5
YLR129W	DIP2	5
YOL144W	NOP8	5
YPR035W	GLN1	5
YKL054C	DEF1	5
YKR103W	NFT1	5
YKL149C	DBR1	5
YKR104W	.	5
YDR298C	ATP5	5
YHR202W	.	5
YBR213W	MET8	5
YGR171C	MSM1	5
YKR006C	MRPL13	5
YDR216W	ADR1	5
YOR171C	LCB4	5
YGR229C	SMI1	5
YHR128W	FUR1	5
YJR101W	RSM26	5
YMR228W	MTF1	5
YGR082W	TOM20	5
YIR021W	MRS1	5
YLR098C	CHA4	5
YBR069C	TAT1	5
YBR084W	MIS1	5
YGR123C	PPT1	5
YKR092C	SRP40	5
YLR401C	DUS3	5
YMR229C	RRP5	5
YJR148W	BAT2	5
YPL111W	CAR1	5
YML091C	RPM2	5
YNL173C	MDG1	5
YNL202W	SPS19	5
YOR356W	.	5
YOR142W	LSC1	5
YOR374W	ALD4	5
YPL004C	LSP1	5
YOR388C	FDH1	5
YCR097W	HMRA1	6
YJR070C	LIA1	6
YNR027W	BUD17	6
YIL117C	PRM5	6
YHR046C	INM1	6
YIL053W	RHR2	6
YKL216W	URA1	6
YLR420W	URA4	6
YOL059W	GPD2	6
YOR344C	TYE7	6
YEL042W	GDA1	6
YDR380W	ARO10	6
YHR137W	ARO9	6
YGL205W	POX1	6
YIL162W	SUC2	6
YKL081W	TEF4	6
YML052W	SUR7	6
YJL194W	CDC6	6
YKL191W	DPH2	6
YDR023W	SES1	6
YKR013W	PRY2	6
YLR084C	RAX2	6
YLR096W	KIN2	6
YJL186W	MNN5	6
YLR212C	TUB4	6
YDL236W	PHO13	6
YGR040W	KSS1	6
YHR084W	STE12	6
YNL283C	WSC2	6
YIR019C	MUC1	6
YPL058C	PDR12	6
YDL179W	PCL9	6
YHL040C	ARN1	6
YCL026C-B	.	6
YGR055W	MUP1	6
YLL061W	MMP1	6
YLL062C	MHT1	6
YGR155W	CYS4	6
YER145C	FTR1	6
YIL039W	.	6
YLR042C	.	6
YMR058W	FET3	6
YNR018W	.	6
YGR244C	LSC2	6
YPL277C	.	6
YOR389W	.	6
YPL278C	.	6
YDR536W	STL1	6
YGL126W	SCS3	6
YPR001W	CIT3	6
YPR002W	PDH1	6
YNL102W	POL1	6
YDL227C	HO	6
YMR215W	GAS3	6
YOL007C	.	6
YGL089C	MF(ALPHA)2	6
YGL253W	HXK2	6
YER003C	PMI40	6
YDL044C	MTF2	6
YGR221C	TOS2	6
YIL140W	AXL2	6
YKL175W	ZRT3	6
YLL035W	GRC3	6
YNL072W	RNH201	6
YDR507C	GIN4	6
YHR149C	SKG6	6
YPL127C	HHO1	6
YBL032W	HEK2	6
YGR014W	MSB2	6
YJL074C	SMC3	6
YKL096W-A	CWP2	6
YBL009W	.	6
YDR309C	GIC2	6
YMR199W	CLN1	6
YLR097C	HRT3	6
YOR247W	SRL1	6
YPL227C	ALG5	6
YDR261C	EXG2	6
YIL074C	SER33	6
YJR010W	MET3	6
YLR303W	MET17	6
YOR382W	FIT2	6
YLR136C	TIS11	6
YLR137W	.	6
YCR005C	CIT2	6
YEL071W	DLD3	6
YKR034W	DAL80	6
YMR246W	FAA4	6
YHR044C	DOG1	6
YNL144C	.	6
YOL031C	SIL1	6
YOL056W	GPM3	6
YOL143C	RIB4	6
YMR274C	RCE1	6
YMR276W	DSK2	6
YNL066W	SUN4	7
YLR135W	SLX4	7
YMR006C	PLB2	7
YHR179W	OYE2	7
YDR297W	SUR2	7
YNL264C	PDR17	7
YER136W	GDI1	7
YGL096W	TOS8	7
YMR114C	.	7
YER099C	PRS2	7
YGL017W	ATE1	7
YIL083C	.	7
YLR256W	HAP1	7
YMR083W	ADH3	7
YKL062W	MSN4	7
YLR413W	.	7
YPR013C	.	7
YOR114W	.	7
YLR300W	EXG1	7
YMR206W	.	7
YAL062W	GDH3	7
YOR178C	GAC1	7
YNL176C	.	7
YOR012W	.	7
YOR032C	HMS1	7
YGR108W	CLB1	7
YIL066C	RNR3	7
YJL026W	RNR2	7
YOR320C	GNT1	7
YPR015C	.	7
YIL124W	AYR1	7
YNR035C	ARC35	7
YFR015C	GSY1	7
YAL028W	FRT2	7
YDR518W	EUG1	7
YDR044W	HEM13	7
YGL179C	TOS3	7
YEL047C	.	7
YBR085W	AAC3	7
YLR380W	CSR1	7
YDL021W	GPM2	7
YOR136W	IDH2	7
YCL064C	CHA1	7
YNR067C	DSE4	7
YER091C	MET6	7
YER054C	GIP2	7
YEL011W	GLC3	7
YJL164C	TPK1	7
YDL022W	GPD1	7
YDR330W	UBX5	7
YHR075C	PPE1	7
YKR003W	OSH6	7
YMR261C	TPS3	7
YBR214W	SDS24	7
YOR227W	.	7
YGR019W	UGA1	7
YGR111W	.	7
YIL107C	PFK26	7
YGL227W	VID30	7
YIL101C	XBP1	7
YNL200C	.	7
YKL103C	LAP4	7
YOL083W	.	7
YOL082W	ATG19	7
YLR273C	PIG1	7
YOR289W	.	7
YLL026W	HSP104	7
YIL057C	.	7
YMR196W	.	7
YPR160W	GPH1	7
YPR184W	GDB1	7
YPL123C	RNY1	7
YOR173W	DCS2	7
YDR085C	AFR1	7
YER098W	UBP9	7
YCR099C	.	7
YBR199W	KTR4	7
YMR020W	FMS1	7
YGR161C	RTS3	7
YIL108W	.	7
YLR166C	SEC10	7
YLR248W	RCK2	7
YOL015W	IRC10	7
YCR100C	.	7
YOR044W	.	7
YOR080W	DIA2	7
YOR222W	ODC2	7
YFR022W	ROG3	7
YOR043W	WHI2	7
YOL087C	.	7
YBR286W	APE3	7
YIL111W	COX5B	7
YGR180C	RNR4	7
YER014W	HEM14	7
YJL044C	GYP6	7
YOR230W	WTM1	7
YJR051W	OSM1	7
YHL028W	WSC4	7
YGR177C	ATF2	7
YJR150C	DAN1	7
YOR058C	ASE1	7
YLR056W	ERG3	7
YCR048W	ARE1	7
YIL119C	RPI1	7
YDL093W	PMT5	7
YOR321W	PMT3	7
YHR045W	.	7
YBR066C	NRG2	7
YGR127W	.	7
YJL155C	FBP26	7
YHR004C	NEM1	7
YML117W	NAB6	7
YPL054W	LEE1	7
YGR044C	RME1	7
YIR007W	.	7
YCR069W	CPR4	7
YMR136W	GAT2	8
YBR056W	.	8
YBR169C	SSE2	8
YLR178C	TFS1	8
YDR001C	NTH1	8
YMR250W	GAD1	8
YOR197W	MCA1	8
YBL103C	RTG3	8
YBR145W	ADH5	8
YBL093C	ROX3	8
YPL181W	CTI6	8
YOR031W	CRS5	8
YJL153C	INO1	8
YOR022C	.	8
YOR034C	AKR2	8
YMR071C	TVP18	8
YDR019C	GCV1	8
YLR297W	.	8
YOR010C	TIR2	8
YOR009W	TIR4	8
YIL011W	TIR3	8
YOR011W	AUS1	8
YGR032W	GSC2	8
YPL156C	PRM4	8
YLR225C	.	8
YER158C	.	8
YML058W-A	HUG1	8
YAL034C	FUN19	8
YJR008W	.	8
YKL035W	UGP1	8
YPL230W	.	8
YDL133W	.	8
YGR143W	SKN1	8
YPR154W	PIN3	8
YEL073C	.	8
YGR070W	ROM1	8
YDR077W	SED1	8
YPL017C	.	8
YOL016C	CMK2	8
YOR220W	WSP1	8
YLR006C	SSK1	8
YHR097C	.	8
YBL101C	ECM21	8
YNL094W	APP1	8
YGL121C	GPG1	8
YGL156W	AMS1	8
YLR290C	.	8
YOR128C	ADE2	8
YOR184W	SER1	8
YOR208W	PTP2	8
YML002W	.	8
YHR022C	.	8
YPL070W	MUK1	8
YGR097W	ASK10	9
YPL187W	MF(ALPHA)1	9
YBL029W	.	9
YGR136W	LSB1	9
YDL234C	GYP7	9
YLR120C	YPS1	9
YKR091W	SRL3	9
YIL055C	.	9
YIR038C	GTT1	9
YAR015W	ADE1	9
YCL030C	HIS4	9
YDR055W	PST1	9
YHL027W	RIM101	9
YKR053C	YSR3	9
YJL159W	HSP150	9
YMR102C	.	9
YAR020C	PAU7	9
YFL020C	PAU5	9
YJL079C	PRY1	9
YJL174W	KRE9	9
Q0110	BI2	9
YGR131W	.	9
YJR151C	DAN4	9
YLL025W	PAU17	9
YLR037C	DAN2	9
YBL108C-A	PAU9	9
YIL176C	PAU14	9
YJL223C	PAU1	9
YLR461W	PAU4	9
YOL161C	PAU20	9
YOR030W	DFG16	9
YNL294C	RIM21	9
YPL088W	.	9
YPL089C	RLM1	9
YMR319C	FET4	9
YBR147W	.	9
YGR066C	.	9
YJR039W	.	9
YLR173W	.	9
YGL006W	PMC1	9
YER035W	EDC2	9
YJL016W	.	9
YMR087W	.	9
YGL125W	MET13	9
YKR080W	MTD1	9
YDL085W	NDE2	9
YNL115C	.	9
YPL186C	UIP4	9
YIR037W	HYR1	9
YML008C	ERG6	9
YMR120C	ADE17	9
YNL280C	ERG24	9
YHR199C	FMP34	9
YBR072W	HSP26	9
YHR006W	STP2	9
YER011W	TIR1	9
YBL106C	SRO77	9
YLR359W	ADE13	9
YOR237W	HES1	9
YML083C	.	9
YIL013C	PDR11	9
YJL105W	SET4	9
YPL272C	.	9
YHR030C	SLT2	9
YKL128C	PMU1	9
YGR043C	.	9
YBL075C	SSA3	9
YKL161C	.	9
YMR271C	URA10	9
YOL162W	.	9
YER045C	ACA1	9
YKL140W	TGL1	9
YKL224C	PAU16	9
YMR325W	PAU19	9
YBR301W	DAN3	9
YEL049W	PAU2	9
YGL261C	PAU11	9
YIR041W	PAU15	9
YCR104W	PAU3	9
YAL068C	PAU8	9
YGR294W	PAU12	9
YDR542W	PAU10	9
YHL046C	PAU13	9
YLL064C	PAU18	9
YNR076W	PAU6	9
YKL163W	PIR3	9
YGR146C	.	9
YDR034W-B	.	9
YJL165C	HAL5	9
YMR238W	DFG5	9
YLL039C	UBI4	9
YNL093W	YPT53	9
YHR138C	.	9
YMR021C	MAC1	9
YDR155C	CPR1	9
YER124C	DSE1	9
YGR175C	ERG1	9
YHL043W	ECM34	9
YGR060W	ERG25	9
YHR143W	DSE2	9
YLR286C	CTS1	9
YER055C	HIS1	10
YMR316W	DIA1	10
YOR385W	.	10
YKL047W	.	10
YLR014C	PPR1	10
YLR015W	BRE2	10
YDR399W	HPT1	10
YML035C	AMD1	10
YPL202C	AFT2	10
YHR201C	PPX1	10
YMR202W	ERG2	10
YDR060W	MAK21	10
YER169W	RPH1	10
YER044C	ERG28	10
YHR007C	ERG11	10
YGR049W	SCM4	10
YGL001C	ERG26	10
YHR190W	ERG9	10
YLR100W	ERG27	10
YHL026C	.	10
YMR300C	ADE4	10
YMR317W	.	10
YBR218C	PYC2	10
YIL169C	.	10
YOL155C	.	10
YBR005W	RCR1	10
YPR198W	SGE1	10
YLR130C	ZRT2	10
YMR118C	.	10
YDR223W	CRF1	10
YGR256W	GND2	10
YBL049W	MOH1	10
YGR201C	.	10
YHR096C	HXT5	10
YER037W	PHM8	10
YJL089W	SIP4	10
YNR068C	.	10
YIL116W	HIS5	10
YER130C	.	10
YGL059W	.	10
YER144C	UBP5	10
YER069W	ARG5,6	10
YHR018C	ARG4	10
YLR194C	.	10
YOL094C	RFC4	10
YOR134W	BAG7	10
YIR034C	LYS1	10
YOL104C	NDJ1	10
YOL058W	ARG1	10
YOL140W	ARG8	10
YOR202W	HIS3	10
YDL223C	HBT1	10
YPR138C	MEP3	10
YDR502C	SAM2	10
YBR117C	TKL2	10
YBR085C-A	.	10
YLR312C	.	10
YHL021C	FMP12	10
YLL055W	.	10
YMR015C	ERG5	10
